# Supplementary material for: Examining trends in substance use disorder capacity and service delivery by Health Resources and Services Administration-funded health centers: A time series regression analysis
Source: PLoS One. 2020 Nov 30;15(11):e0242407. doi: 10.1371/journal.pone.0242407 (PMC7703936; doi:10.1371/journal.pone.0242407)
Supplement: S1 Dataset — (XLSX) [file pone.0242407.s003.xlsx]

## Sheet: Sheet1
bhcmisid	reportingyear	t5_l34_cb	minority	uninsured	homeless	migrant	urban	total_pts	grant	region10	sudprovn	sudprvd	sudpats	sudvisits	gid	large_hc	fpllow	medicaid	pcmh	ehr	CrudeRate	sa_fc_pop
	2010	119756	64.3526	54.3524	17.7603	2.64015	1	36210	3	East South Central	0.2	1	187	231	H80CS00318	1	80.2568	36.4209	0	0	3.9123	1.98756
	2010	90292	47.6012	28.0415	0	5.89803	0	31892	3	East South Central	0	0	0	0	H80CS00376	1	34.5353	34.3001	0	0	3.9123	1.98756
	2010	43717	6.71903	54.4384	0	0	0	11716	1	East South Central	0	0	0	0	H80CS00760	1	60.635	16.5842	0	0	3.9123	1.98756
	2010	57011	36.4777	38.4346	8.41633	0.862674	1	14258	3	East South Central	0	0	0	0	H80CS00098	1	58.4514	36.5479	0	0	3.9123	1.98756
	2010	25896	90.9066	60.8415	0	0	0	15021	3	East South Central		0			H80CS00794	1	54.2707	25.0583	0	0	3.9123	1.98756
	2010	54983	59.4276	41.2062	0.959831	0.294052	1	18024	3	East South Central		0			H80CS00105	1	71.9263	33.2723	0	0	3.9123	1.98756
	2010	61794	78.304	62.3351	16.6455	0	1	19639	3	East South Central	0.8	1	260	3661	H80CS00020	1	62.2995	23.0052	0	0	3.9123	1.98756
	2010	137932	77.0435	55.3538	5.43144	0.392095	1	38001	3	East South Central	3	1	504	1513	H80CS00099	1	58.1379	25.4993	0	0	3.9123	1.98756
	2010	45482	46.5777	49.0816	0	0	0	11161	1	East South Central		0			H80CS00095	1	56.8408	16.6831	0	0	3.9123	1.98756
	2010	8452	9.25024	60.8591	1.5444	2.46139	0	2072	3	East South Central	0	0	0	0	H80CS08236	0	57.9151	14.0927	0	0	3.9123	1.98756
	2010	15191	93.1664	57.0513	0.0712251	0.0356125	0	5616	1	East South Central	0	0		0	H80CS00414	0	66.0791	22.151	0	0	3.9123	1.98756
	2010	94830	67.5291	58.4725	1.14631	0.0070326	0	28439	3	East South Central	0.1	1	29	53	H80CS00094	1	52.7374	22.8348	0	0	3.9123	1.98756
	2010	104554	85.1212	37.5844	0.671992	0.04421	1	33929	1	East South Central	0	0	0	0	H80CS00795	1	83.7101	46.5384	0	0	3.9123	1.98756
	2010	167346	51.011	69.1039	0.521311	16.6283	1	44695	2	East South Central	0	0	0	0	H80CS00658	1	83.0428	17.7268	0	0	3.9123	1.98756
	2010	10767	44.3732	20.7454	1.12518	0	0	2844	3	Pacific		0			H80CS01445	0	2.95359	18.4951	0	0	8.7296	8.02556
	2010	10183	9.48022	46.271	0.901181	0	0	3218	2	Pacific		0			H80CS00568	0	34.6799	16.8428	0	0	8.7296	8.02556
	2010	8040	30.643	55.5749	1.87282	0	0	2296	3	Pacific	0	0	0	0	H80CS01136	0	43.6847	20.8188	0	0	8.7296	8.02556
	2010	29453	10.36	28.4448	0.846092	0.0268601	0	7446	1	Pacific	0	0	0	0	H80CS01139	0	16.6398	25.8528	0	0	8.7296	8.02556
	2010	3669	8.25688	26.087	0	0	0	1334	3	Pacific	0	0	0	0	H80CS08232	0	15.6672	1.7991	0	0	8.7296	8.02556
	2010	3642	36.0979	40.0301	0	0	0	1329	3	Pacific	0	0	0	0	H80CS04434	0	11.1362	9.33032	0	0	8.7296	8.02556
	2010	39389	83.7937	7.46342	0	0	0	6083	3	Pacific		0			H80CS01133	0	27.6673	27.8152	0	0	8.7296	8.02556
	2010	15454	34.45	35.4878	0	0	0	2460	1	Pacific	0.37	1	60	652	H80CS04209	0	25.4878	18.9431	0	0	8.7296	8.02556
	2010	5278	28.7339	25.2817	0	0	0	2041	3	Pacific	0	0	0	0	H80CS01444	0	14.9437	14.1107	0	0	8.7296	8.02556
	2010	4039	7.15116	51.9429	6.34286	1.48571	0	1750	3	Pacific		0			H80CS04435	0	45.5429	20.2286	0	0	8.7296	8.02556
	2010	36364	70.6887	47.7058	2.63158	0	0	5928	2	Pacific	0	0	0	0	H80CS00559	0	11.5891	17.7632	0	0	8.7296	8.02556
	2010	9784	64.5884	61.5506	0	0	0	2541	3	Pacific	2	1	54	186	H80CS00740	0	33.412	11.4128	0	0	8.7296	8.02556
	2010	2467	28.0717	31.8531	0	0	0	1171	3	Pacific		0			H80CS01134	0	22.374	4.78224	0	0	8.7296	8.02556
	2010	3147	65.4247	34.3152	0	5.30191	0	679	3	Pacific	0	0	0	0	H80CS04208	0	28.1296	12.2239	0	0	8.7296	8.02556
	2010	40437	96.9659	1.87266	0	0	0	5073	3	Pacific	0	0	0	0	H80CS01127	0	18.9829	45.3184	0	0	8.7296	8.02556
	2010	36346	95.112	35.5849	0	0	0	5685	3	Pacific	0	0	0	0	H80CS01130	0	9.32278	44.4503	0	0	8.7296	8.02556
	2010	4176	74.4	54.2988	0	0	0	2617	3	Pacific	0	0	0	0	H80CS01138	0	3.05694	12.3806	0	0	8.7296	8.02556
	2010	3524	87.3077	58.8551	0	0	0	559	2	Pacific	1.5	1	34	198	H80CS01129	0	35.4204	12.7013	0	0	8.7296	8.02556
	2010	16007	91.5712	37.2473	0.516129	0	0	2325	1	Pacific	1	1	158	2212	H80CS08220	0	22.1935	31.2258	0	0	8.7296	8.02556
	2010	40865	96.4544	36.8734	0	0	0	6563	1	Pacific	3.83	1	46	800	H80CS00447	0	0	44.5071	0	0	8.7296	8.02556
	2010	37547	54.5178	40.7995	13.2443	0.0278242	1	10782	1	Pacific	0.05	1	18	59	H80CS00146	1	63.8843	25.9043	0	0	8.7296	8.02556
	2010	4876	76.0771	46.7259	0	0	0	901	2	Pacific	0	0	0	0	H80CS01128	0	25.3052	18.7569	0	0	8.7296	8.02556
	2010	5849	96.2761	41.7032	0	0	0	1139	3	Pacific	0	0			H80CS01131	0	0	37.2256	0	0	8.7296	8.02556
	2010	11629	51.3578	60.5249	0	0	0	3620	3	Pacific	0	0	0	0	H80CS01137	0	12.1823	1.62983	0	0	8.7296	8.02556
	2010	20967	19.3607	41.9925	0.862766	0	1	7418	3	Pacific	0	0			H80CS00745	0	33.3378	20.9625	0	0	8.7296	8.02556
	2010	105473	84.4216	15.7098	0.536983	22.2182	0	24768	3	Mountain		0			H80CS04321	1	72.6017	52.9716	0	0	9.7935	2.58134
	2010	70371	76.2862	50.6471	2.05237	22.8895	0	19782	3	Mountain	0	0	0	0	H80CS00696	1	60.3832	25.2502	0	0	9.7935	2.58134
	2010	2828	82.1374	46.5875	0	0	1	1348	3	Mountain	0	0			H80CS12845	0	60.089	35.0148	0	0	9.7935	2.58134
	2010	119567	61.1817	16.272	0.0316519	0.244583	0	34753	3	Mountain	0	0		0	H80CS00466	1	12.0651	45.8378	0	0	9.7935	2.58134
	2010	133885	45.9934	17.701	0.00557336	0.0306535	0	35885	3	Mountain	1	1	363	2915	H80CS00231	1	35.8339	39.3535	0	0	9.7935	2.58134
	2010	98855	93.3404	30.6689	0	0	0	19391	3	Mountain		0			H80CS00752	1	76.814	45.4128	0	0	9.7935	2.58134
	2010	49587	54.4889	30.6395	0	0.303986	0	17435	3	Mountain		0			H80CS00448	1	48.156	36.2948	0	0	9.7935	2.58134
	2010	146106	28.4929	18.1421	0.0147218	0.139857	0	40756	3	Mountain		0			H80CS00651	1	45.3455	36.7185	0	0	9.7935	2.58134
	2010	291285	99.0526	28.9461	5.25922	0	1	73509	3	Mountain	1	1	759	1002	H80CS00230	1	60.866	49.1504	0	0	9.7935	2.58134
	2010	31156	35.4256	52.4627	0.4239	0.201857	0	9908	3	Mountain	0	0			H80CS00842	0	43.6516	33.3367	0	0	9.7935	2.58134
	2010	13665	85.7074	92.2916	0	0	1	6227	3	Mountain	0	0	0	0	H80CS12848	0	91.5369	6.32728	0	0	9.7935	2.58134
	2010	33632	61.1388	45.2726	100	0	1	8895	3	Mountain	1	1	462	1171	H80CS00044	0	100	53.6931	0	0	9.7935	2.58134
	2010	184495	88.6862	26.4996	6.62383	0	1	46997	3	Mountain	0	0	0	0	H80CS00141	1	45.8497	56.6547	0	0	9.7935	2.58134
	2010	75349	67.4533	21.8731	0	4.77163	0	26448	3	Mountain		0			H80CS00140	1	30.49	52.1741	0	0	9.7935	2.58134
	2010	16798	44.3442	13.3681	0.104167	0	0	2880	3	Mountain		0			H80CS00753	0	7.15278	27.5	0	0	9.7935	2.58134
	2010	48205	33.1795	11.2251	0	0.0392029	0	15305	1	Mountain	0	0	0	0	H80CS00416	1	38.6148	28.592	0	0	9.7935	2.58134
	2010	30063	65.6428	65.3488	0	0	0	9662	3	West South Central	0	0			H80CS00638	0	32.9021	22.9973	0	0	6.4817	1.40608
	2010	39808	5.03174	25.5488	0	1.01736	0	13073	3	West South Central		0			H80CS00641	1	19.0469	24.6003	0	0	6.4817	1.40608
	2010	75146	63.0024	37.1333	0.568232	0.0088098	1	22702	3	West South Central		0			H80CS04290	1	57.3562	51.3787	0	0	6.4817	1.40608
	2010	10120	53.962	49.824	8.56305	0.410557	0	3410	3	West South Central	0	0	0	0	H80CS17147	0	40.5865	29.2375	0	0	6.4817	1.40608
	2010	19339	7.07981	37.0071	0.356741	0	0	5326	3	West South Central	0	0	0	0	H80CS00279	0	31.7687	25.0469	0	0	6.4817	1.40608
	2010	35798	52.8752	57.3269	0.681573	1.96991	1	12031	3	West South Central		0			H80CS00123	1	81.5061	20.3225	0	0	6.4817	1.40608
	2010	52678	77.1688	59.6242	8.487	0.157059	1	17191	1	West South Central	0	0			H80CS00727	1	59.0193	15.3627	0	0	6.4817	1.40608
	2010	14754	80.5005	71.1741	0	0	0	5783	1	West South Central	0	0	0	0	H80CS00122	0	64.3265	12.8999	0	0	6.4817	1.40608
	2010	54627	3.19209	31.94	0	1.10484	0	12943	1	West South Central		0			H80CS00537	1	24.6233	23.8276	0	0	6.4817	1.40608
	2010	113317	24.8347	34.8978	0	0.225233	0	30191	2	West South Central	0	0	0	0	H80CS00207	1	31.781	28.2303	0	0	6.4817	1.40608
	2010	33935	22.5453	32.2416	0.281631	0.0312924	0	9587	3	West South Central		0			H80CS04288	0	52.4565	30.1763	0	0	6.4817	1.40608
	2010	42457	47.5049	37.1038	1.44812	0.627138	0	8770	1	West South Central	0	0	0	0	H80CS00342	0	32.4287	20.4903	0	0	6.4817	1.40608
	2010	148041	74.7869	40	16.1147	0	1	32945	3	Pacific	0	0	2026	5746	H80CS00046	1	80.8287	36.0722	0	0	5.178	3.79825
	2010	95162	87.2794	37.0019	0.321611	0.317434	1	23942	3	Pacific		0			H80CS02319	1	67.509	45.9652	0	0	5.178	3.79825
	2010	513582	82.2639	33.3676	5.91466	29.0503	0	137286	3	Pacific	7.96	1	400	8842	H80CS00540	1	77.2963	49.5564	0	0	5.178	3.79825
	2010	64328	72.3492	38.7267	4.98343	5.85649	1	15692	2	Pacific		0			H80CS10608	1	77.4471	40.1224	0	0	5.178	3.79825
	2010	82009	68.3351	65.2946	100	0	1	15718	2	Pacific	4.89	1	981	1472	H80CS00049	1	62.9088	24.806	0	0	5.178	3.79825
	2010	20002	70.2805	78.6301	95.5577	4.44227	1	5110	3	Pacific	0	0	0	0	H80CS00051	0	98.9628	15.5969	0	0	5.178	3.79825
	2010	44766	93.7464	73.2471	0.00819135	0	1	12208	3	Pacific	0	0		0	H80CS00787	1	67.5704	19.6592	0	0	5.178	3.79825
	2010	90468	86.2403	44.8418	2.15991	5.73607	1	21112	3	Pacific	4	1	317	317	H80CS06647	1	76.8947	42.4119	0	0	5.178	3.79825
	2010	115869	94.6516	61.0958	3.62687	0	1	20679	3	Pacific	16.75	1	1446	40461	H80CS00347	1	87.7799	31.8681	0	0	5.178	3.79825
	2010	16753	88.315	61.444	1.62455	0	1	2770	2	Pacific	0	0	0	0	H80CS04217	0	74.0433	35.8123	0	0	5.178	3.79825
	2010	74389	91.7141	51.4631	11.9748	0	1	13328	3	Pacific	0.29	1	214	862	H80CS00590	1	50.8103	32.0228	0	0	5.178	3.79825
	2010	248125	64.1437	31.9994	4.29253	0.796678	0	65020	2	Pacific	0	0	0	0	H80CS00285	1	55.9997	44.0003	0	0	5.178	3.79825
	2010	49437	83.7739	75.5242	6.53471	2.43131	1	11064	3	Pacific	0	0	0	0	H80CS04220	1	79.6999	13.3225	0	0	5.178	3.79825
	2010	141731	93.3681	67.9136	0.127802	0	1	37558	1	Pacific		0	0	0	H80CS00871	1	56.8853	25.8161	0	0	5.178	3.79825
	2010	102367	61.757	23.5129	100	0	1	16055	2	Pacific	23.72	1	1938	11973	H80CS00050	1	87.6861	51.7783	0	0	5.178	3.79825
	2010	61578	62.9204	83.1382	61.7814	0	1	19221	3	Pacific	0	0	0	0	H80CS00045	1	71.0005	15.6443	0	0	5.178	3.79825
	2010	50553	96.2894	55.1133	7.24997	0	1	8869	1	Pacific	0	0	0	0	H80CS00145	0	89.39	36.2499	0	0	5.178	3.79825
	2010	19754	16.0278	33.8366	0.148017	0	0	3378	3	Pacific	0	0	0	0	H80CS04226	0	50.5921	34.1622	0	0	5.178	3.79825
	2010	213541	66.9468	62.8459	3.91829	13.2672	1	56734	2	Pacific	0	0			H80CS00282	1	85.4955	26.485	0	0	5.178	3.79825
	2010	146906	90.0861	45.2584	12.3998	0.5871	1	36791	3	Pacific	1.2	1	1084	3225	H80CS00359	1	60.1533	39.5776	0	0	5.178	3.79825
	2010	18006	98.6417	35.818	2.72966	3.00962	1	5715	3	Pacific	0	0	0	0	H80CS00885	0	79.9475	56.2905	0	0	5.178	3.79825
	2010	48285	69.2278	54.112	5.58585	0.0442152	1	13570	3	Pacific	22	1	645	10798	H80CS12872	1	68.7104	41.0464	0	0	5.178	3.79825
	2010	257409	67.8378	49.1634	2.29297	19.5191	0	59050	3	Pacific	0	0	0	0	H80CS00228	1	74.9416	34.9213	0	0	5.178	3.79825
	2010	3390	90.671	37.8069	0	0	1	1222	3	Pacific	0	0	0		H80CS00657	0	93.3715	60.3928	0	0	5.178	3.79825
	2010	12016	6.65111	20.8527	1.43411	0.310078	0	2580	3	Pacific	0	0	0	0	H80CS01440	0	50.4651	22.2093	0	0	5.178	3.79825
	2010	16064	73.7724	81.3908	90.6815	0	1	3595	3	Pacific	0.2	1	147	557	H80CS12875	0	80.5563	17.8581	0	0	5.178	3.79825
	2010	243135	70.522	34.758	0	27.3877	0	60038	2	Pacific		0			H80CS00615	1	76.4716	47.2401	0	0	5.178	3.79825
	2010	123267	65.7146	36.0242	2.60206	3.51327	1	30399	2	Pacific		0			H80CS00259	1	77.1506	45.0541	0	0	5.178	3.79825
	2010	124931	17.8248	21.8313	10.5195	0	0	34707	2	Pacific	1	1	468	1419	H80CS00832	1	64.5778	52.1682	0	0	5.178	3.79825
	2010	41109	90.6139	46.5123	0	0	1	10580	2	Pacific	0	0			H80CS08241	1	84.8204	45.7467	0	0	5.178	3.79825
	2010	165872	76.7737	29.3526	3.58901	2.71029	1	37782	2	Pacific		0			H80CS00812	1	85.4137	64.2211	0	0	5.178	3.79825
	2010	98164	52.3577	24.0764	1.80573	0.724455	0	27745	3	Pacific		0			H80CS06629	1	77.8194	55.4442	0	0	5.178	3.79825
	2010	75300	88.81	67.7234	27.3286	0	1	17886	2	Pacific	0	0	0	0	H80CS06673	1	88.6783	28.8885	0	0	5.178	3.79825
	2010	291503	51.3688	21.6251	0	15.4062	0	61683	3	Pacific	0	0	0	0	H80CS00765	1	60.8823	51.9235	0	0	5.178	3.79825
	2010	90571	80.7081	27.9988	1.46545	6.59453	1	20608	3	Pacific	0	0		0	H80CS00338	1	77.8387	55.9977	0	0	5.178	3.79825
	2010	36284	80.1304	35.9422	0	0	1	6708	3	Pacific	1	1	100	809	H80CS02325	0	25.7156	47.6595	0	0	5.178	3.79825
	2010	86685	68.4839	52.311	0	15	1	23280	2	Pacific	22.85	1	1174	15477	H80CS08216	1	83.445	40.5241	0	0	5.178	3.79825
	2010	186950	94.3292	37.1008	3.13094	78	0	43150	2	Pacific		0			H80CS00137	1	69.7474	49.9861	0	0	5.178	3.79825
	2010	35167	90.3712	53.8583	0.202475	11.0011	0	8890	3	Pacific	0	0	0	0	H80CS08223	0	91.3611	34.5782	0	0	5.178	3.79825
	2010	99223	86.5561	23.7315	0	0	1	28755	3	Pacific		0			H80CS00343	1	58.0769	47.2926	0	0	5.178	3.79825
	2010	21558	71.2764	42.3435	0.669578	0.014556	1	6870	3	Pacific	0	0	0	0	H80CS06648	0	79.2868	41.6448	0	0	5.178	3.79825
	2010	71577	76.623	42.1468	2.26486	49.7506	0	19648	3	Pacific	0	0	0	0	H80CS04219	1	60.8357	32.0949	0	0	5.178	3.79825
	2010	31631	53.0733	28.6689	1.26999	0	0	8504	3	Pacific	0	0	0	0	H80CS00284	0	48.0597	35.4304	0	0	5.178	3.79825
	2010	10172	67.0634	47.2808	0	42.6241	0	2942	3	Pacific	0	0	0	0	H80CS04430	0	40.7546	24.6771	0	0	5.178	3.79825
	2010	30269	20.44	32.6737	1.25747	0.659658	0	4851	3	Pacific		0			H80CS00575	0	20.3669	13.0282	0	0	5.178	3.79825
	2010	27545	56.125	39.2253	0.448042	30.9582	0	6919	3	Pacific	0.45	1	32	255	H80CS06649	0	47.2323	30.568	0	0	5.178	3.79825
	2010	73385	95.0882	43.6292	0.00718649	0	1	13915	1	Pacific	0	0	0	0	H80CS00223	1	70.6288	50.1617	0	0	5.178	3.79825
	2010	68552	81.5221	36.2449	1.31072	0.0550303	1	19989	1	Pacific	0	0		0	H80CS00461	1	88.8889	53.3543	0	0	5.178	3.79825
	2010	46279	29.2691	40.7817	1.68934	3.21432	0	10951	2	Pacific	0	0	0	0	H80CS00242	1	30.2438	26.6642	0	0	5.178	3.79825
	2010	32941	98.633	46.9362	0	0	1	9694	3	Pacific	0	0	0	0	H80CS00755	0	70.3425	50.6189	0	0	5.178	3.79825
	2010	40690	18.9028	19.6068	1.75713	9.56855	0	11496	3	Pacific		0			H80CS00260	1	40.388	19.7547	0	0	5.178	3.79825
	2010	78498	88.8056	33.6688	0.699058	44.7695	0	20170	1	Pacific	0	0	0	0	H80CS00143	1	49.3009	47.3971	0	0	5.178	3.79825
	2010	69713	57.5198	38.5262	2.74729	1.18108	0	15579	2	Pacific	0	0	0	0	H80CS00587	1	68.066	36.3245	0	0	5.178	3.79825
	2010	34266	98.0587	68.5527	0.604356	0	1	9597	3	Pacific	0	0		0	H80CS12858	0	76.0967	26.9668	0	0	5.178	3.79825
	2010	16560	37.6876	40.2291	0.929769	0.249045	0	6023	3	Pacific		0			H80CS00339	0	49.4438	10.6923	0	0	5.178	3.79825
	2010	12088	9.98459	47.5163	1.17035	0.156047	0	3845	3	Pacific	0	0	0	0	H80CS00251	0	37.7113	22.0546	0	0	5.178	3.79825
	2010	400693	79.9863	41.3856	1.59888	21.8358	0	93878	3	Pacific	0	0	0	0	H80CS00742	1	84.8271	44.3949	0	0	5.178	3.79825
	2010	29601	64.812	87.5788	0.73897	0	1	9202	1	Pacific	0	0			H80CS08730	0	67.0398	7.5201	0	0	5.178	3.79825
	2010	7546	24.4656	76.9982	100	0	1	2252	3	Pacific		0			H80CS00247	0	30.0178	11.5453	0	0	5.178	3.79825
	2010	48626	12.5579	18.9759	0.468097	0.331269	0	13886	1	Pacific	0	0	0	0	H80CS00709	1	34.0631	23.3112	0	0	5.178	3.79825
	2010	58624	99.3818	58.6238	0.287573	1.54057	1	14605	3	Pacific		0			H80CS00265	1	90.9346	32.9339	0	0	5.178	3.79825
	2010	36430	65.8149	54.8128	100	3.72974	1	6971	1	Pacific	0.01	1	7	11	H80CS01442	0	45.2733	17.4007	0	0	5.178	3.79825
	2010	72001	84.2489	64.162	1.81801	0	1	21067	3	Pacific	0	0	0	0	H80CS00877	1	76.9877	31.096	0	0	5.178	3.79825
	2010	26991	62.6866	24.4765	0	0	0	4155	3	Pacific	1.92	1	167	1739	H80CS04224	0	51.9856	36.9434	0	0	5.178	3.79825
	2010	484604	79.8376	60.4181	17.3475	0.192656	1	129246	2	Pacific	0.93	1	1261	2063	H80CS00224	1	75.788	29.4284	0	0	5.178	3.79825
	2010	36648	91.0756	38.2593	23.7906	59.9072	0	9054	1	Pacific	0	0	0	0	H80CS00525	0	64.3252	45.1403	0	0	5.178	3.79825
	2010	106802	91.5419	83.1851	3.02765	0.0361871	1	33161	3	Pacific	0	0	0	0	H80CS00286	1	74.5364	14.7975	0	0	5.178	3.79825
	2010	101592	99.6206	37.4411	0	0	1	21877	1	Pacific		0			H80CS00773	1	57.3525	34.0723	0	0	5.178	3.79825
	2010	284975	93.0587	53.4467	1.57601	0.99312	1	77030	3	Pacific	0	0	0	0	H80CS10748	1	77.3244	32.8418	0	0	5.178	3.79825
	2010	118362	35.7883	21.2176	6.00362	6.07595	0	24885	2	Pacific	0	0	0	0	H80CS00628	1	64.139	41.3422	0	0	5.178	3.79825
	2010	221538	89.1828	47.1727	0.140883	82.9995	0	51816	3	Pacific	0	0	0	0	H80CS00550	1	71.7597	41.9233	0	0	5.178	3.79825
	2010	39383	11.7044	11.6777	0.056872	0.0189573	0	10550	2	Pacific		0		0	H80CS08234	1	34.1611	52.1801	0	0	5.178	3.79825
	2010	137465	99.4189	59.9685	0.0802235	0	1	36149	2	Pacific	0	0	0	0	H80CS00873	1	81.7754	34.9692	0	0	5.178	3.79825
	2010	11997	88.498	41.1733	0	0	1	3682	3	Pacific	0	0	0	0	H80CS06646	0	62.8191	31.396	0	0	5.178	3.79825
	2010	28726	43.3718	76.0801	100	3.24015	1	6296	2	Pacific	1	1	563	884	H80CS00048	0	88.9612	18.2656	0	0	5.178	3.79825
	2010	18863	69.9794	27.9556	100	0	1	6310	1	Pacific	0	0	0	0	H80CS04218	0	16.6403	40.8082	0	0	5.178	3.79825
	2010	81437	99.4913	76.5108	0	0	1	19145	3	Pacific	2.66	1	230	1831	H80CS00844	1	93.4395	20.2925	0	0	5.178	3.79825
	2010	22374	45.6492	85.2549	98.3579	0	1	2923	3	Pacific	1	1	460	690	H80CS10606	0	92.9182	8.86076	0	0	5.178	3.79825
	2010	11163	16.6667	60.6487	3.67197	1.40759	0	1634	3	Pacific	0	0	0	0	H80CS04431	0	65.7895	17.6867	0	0	5.178	3.79825
	2010	386268	85.6064	49.2469	26.8943	0.0339835	1	82393	3	Pacific	12.22	1	1204	36865	H80CS00139	1	82.348	39.2691	0	0	5.178	3.79825
	2010	43333	18.883	25.853	6.57136	1.75396	0	8324	3	Pacific	0	0	0	0	H80CS00876	0	13.8395	24.0269	0	0	5.178	3.79825
	2010	328191	92.3417	44.322	0.098327	0	1	68140	3	Pacific	0	0	0	0	H80CS00631	1	68.1714	43.1905	0	0	5.178	3.79825
	2010	116885	96.4987	50.9877	0.131465	0.0103788	1	28905	3	Pacific		0			H80CS00374	1	68.2373	41.6053	0	0	5.178	3.79825
	2010	60133	72.7971	36.0616	0.228624	45.0008	0	13122	3	Pacific	0	0			H80CS00249	1	32.0988	38.6222	0	0	5.178	3.79825
	2010	113183	94.4195	39.7037	3.91056	56.2707	0	21736	3	Pacific	0	0	0	0	H80CS00226	1	63.6732	35.9312	0	0	5.178	3.79825
	2010	18129	99.3147	33.3059	0.274123	68.8322	0	3648	2	Pacific	0.92	1	265	463	H80CS08739	0	82.8947	47.0943	0	0	5.178	3.79825
	2010	26631	89.4719	69.293	60.3206	2.5015	1	6676	2	Pacific	0	0	0	0	H80CS06674	0	64.6645	23.1426	0	0	5.178	3.79825
	2010	69058	79.6593	41.7288	1.59744	0	1	11268	3	Pacific	7.36	1	546	13314	H80CS00248	1	83.8214	54.5261	0	0	5.178	3.79825
	2010	227122	97.0077	58.8073	1.22987	0	1	49436	3	Pacific		0			H80CS00221	1	56.1109	23.5375	0	0	5.178	3.79825
	2010	86901	82.8018	50.4873	2.04291	4.74296	1	22370	2	Pacific		0			H80CS02326	1	75.6862	44.1484	0	0	5.178	3.79825
	2010	95034	99.1724	33.2715	0	0.638426	1	23182	3	Pacific	21.63	1	544	7616	H80CS00850	1	76.3782	60.0768	0	0	5.178	3.79825
	2010	241253	74.9354	41.6991	2.99335	11.9258	0	75534	3	Pacific		0			H80CS00138	1	74.2513	46.1355	0	0	5.178	3.79825
	2010	335846	60.4281	32.5974	4.49754	40.5654	0	74285	3	Pacific	3	1	1572	3036	H80CS00621	1	61.5158	47.731	0	0	5.178	3.79825
	2010	33082	20.855	54.4682	3.59995	0.0887311	1	7889	3	Pacific		0			H80CS12851	0	79.427	29.5475	0	0	5.178	3.79825
	2010	169456	15.7526	32.1834	1.469	0.364803	1	40844	3	Pacific	0	0	0	0	H80CS00225	1	63.6838	32.2153	0	0	5.178	3.79825
	2010	63395	88.0572	75.4831	1.53754	0.245289	1	16715	3	Pacific	4.75	1	605	2423	H80CS04222	1	80.1137	19.641	0	0	5.178	3.79825
	2010	65872	92.5845	25.2901	100	0	1	3361	1	Pacific	1	1	275	3193	H80CS00052	0	17.9411	71.9429	0	0	5.178	3.79825
	2010	81175	95.4122	41.7161	3.11775	0	1	23286	3	Pacific	0	0	0	0	H80CS00264	1	80.091	51.3442	0	0	5.178	3.79825
	2010	26215	78.523	83.5304	100	0	1	8458	2	Pacific		0	864	5927	H80CS00047	0	71.1397	12.3788	0	0	5.178	3.79825
	2010	170101	76.2075	25.3358	6.41379	1.11126	1	22857	2	Pacific	0.9	1	972	11572	H80CS00808	1	70.3679	37.179	0	0	5.178	3.79825
	2010	63281	67.7649	72.7512	10.0801	0	1	9494	3	Pacific	12.73	1	1088	22811	H80CS12849	0	52.8018	21.245	0	0	5.178	3.79825
	2010	54601	94.7621	43.3545	0.0931478	0	1	17177	1	Pacific	0	0	0	0	H80CS00527	1	82.2612	46.8883	0	0	5.178	3.79825
	2010	18617	69.6073	78.7134	59.316	0.0651466	1	6140	1	Pacific		0			H80CS00381	0	86.6775	10.6678	0	0	5.178	3.79825
	2010	41122	28.2349	21.71	0.0227092	0.0794822	0	8807	2	Pacific	0	0	0	0	H80CS06671	0	50.0738	55.7852	0	0	5.178	3.79825
	2010	137042	96.7686	30.9464	8.71937	49.5916	0	34647	1	Pacific	0	0	0	0	H80CS00232	1	51.2512	47.9637	0	0	5.178	3.79825
	2010	5293	48.1799	22.8571	57.3399	0	0	1015	1	Pacific	1	1	65	825	H80CS00255	0	68.67	23.1527	0	0	5.178	3.79825
	2010	14219	98.6867	89.7666	0.0271444	0	1	3684	3	Pacific	0	0		0	H80CS08735	0	59.3105	6.43322	0	0	5.178	3.79825
	2010	110577	98.6313	45.4504	2.71642	0.0267063	1	26211	3	Pacific	0	0	0	0	H80CS04223	1	78.3144	50.7649	0	0	5.178	3.79825
	2010	92431	70.1516	49.3841	0.46973	0.29235	1	30443	3	Pacific	0	0	0	0	H80CS00222	1	33.18	36.5995	0	0	5.178	3.79825
	2010	16229	13.738	37.2297	0.532748	0.376058	0	3191	1	Pacific	1.03	1	78	1313	H80CS00524	0	27.5776	23.5036	0	0	5.178	3.79825
	2010	24689	99.4661	42.1215	0.0974659	0	1	6156	1	Pacific	0	0	0	0	H80CS12869	0	54.4185	52.2417	0	0	5.178	3.79825
	2010	11631	90.6983	61.3754	0	0	1	3868	3	Pacific		0			H80CS10609	0	84.6174	36.1686	0	0	5.178	3.79825
	2010	108963	68.5075	32.1372	0	0	1	34306	1	Pacific		0			H80CS10607	1	79.9394	50.9357	0	0	5.178	3.79825
	2010	155856	74.8666	30.2884	4.29769	5.81378	0	39114	3	Pacific	0	0	0	0	H80CS00287	1	66.976	50.4167	0	0	5.178	3.79825
	2010	632579	91.0951	27.0575	0.419626	0.584302	1	100804	3	Pacific	1.16	1	155	1699	H80CS00142	1	73.1717	53.1487	0	0	5.178	3.79825
	2010	526378	82.6092	30.4064	0.576512	55.918	0	108931	1	Pacific	0	0	0	0	H80CS00786	1	81.8959	53.1199	0	0	5.178	3.79825
	2010	52346	91.3661	34.1672	2.03169	50.2009	0	13191	2	Pacific	0	0		0	H80CS02588	1	72.5495	35.9184	0	0	5.178	3.79825
	2010	195668	91.8554	30.258	1.26184	10.5141	0	53414	2	Pacific		0			H80CS00733	1	26.6129	50.5223	0	0	5.178	3.79825
	2010	181665	82.7394	46.0936	8.3251	0.392718	0	38450	3	Mountain	0	0	0	0	H80CS00690	1	49.433	41.2146	0	0	6.0447	7.71495
	2010	147840	56.3004	34.8307	0.858251	10.5961	0	36353	3	Mountain		0			H80CS00134	1	35.1635	26.7241	0	0	6.0447	7.71495
	2010	5574	10.8868	44.5087	0	0	0	1557	1	Mountain	0	0	0	0	H80CS00464	0	35.4528	10.8542	0	0	6.0447	7.71495
	2010	28404	51.3948	47.0289	1.20065	0.763126	0	9828	3	Mountain		0			H80CS00830	0	40.1099	23.3415	0	0	6.0447	7.71495
	2010	8324	6.69661	30.1626	2.72358	1.74797	0	2460	1	Mountain		0			H80CS00623	0	27.9268	12.7236	0	0	6.0447	7.71495
	2010	148062	69.2571	60.3183	5.98284	0	1	37758	2	Mountain		0	272	406	H80CS00217	1	68.5921	30.3379	0	0	6.0447	7.71495
	2010	113263	68.6872	43.6593	1.06188	15.2046	0	27781	3	Mountain	1	1	1915	1915	H80CS00804	1	71.0018	39.2426	0	0	6.0447	7.71495
	2010	103936	65.3618	37.6367	2.59563	4.29732	1	22037	3	Mountain		0			H80CS00692	1	56.7364	40.795	0	0	6.0447	7.71495
	2010	28476	37.3218	36.4176	0.144985	2.37248	0	7587	3	Mountain	0	0		0	H80CS00214	0	47.2519	22.354	0	0	6.0447	7.71495
	2010	139774	61.1934	80.1814	83.9111	0.687436	1	13674	2	Mountain	10.69	1	837	11797	H80CS00040	1	75.8666	15.6648	0	0	6.0447	7.71495
	2010	274522	66.4714	46.0135	0.854348	3.07427	0	72570	2	Mountain	0	0	0	0	H80CS00801	1	62.0477	34.7678	0	0	6.0447	7.71495
	2010	240572	51.6901	40.1996	2.58017	0	1	58717	3	Mountain		0			H80CS00212	1	71.3797	43.8289	0	0	6.0447	7.71495
	2010	10926	41.3776	74.1715	0.648415	0.216138	0	2776	3	Mountain		0			H80CS10610	0	53.9986	16.3184	0	0	6.0447	7.71495
	2010	38695	7.87264	28.9893	0.633647	0.570282	0	9469	1	Mountain	0	0	0	0	H80CS00882	0	37.2584	18.0695	0	0	6.0447	7.71495
	2010	383912	79.6406	32.2558	8.16262	0	1	117058	2	Mountain	0	0	0	0	H80CS00218	1	71.9558	47.0596	0	0	6.0447	7.71495
	2010	16202	18.0957	17.4791	8.71492	2.09257	1	4062	3	New England		0			H80CS12843	0	53.9636	44.7809	0	0	6.2393	4.19686
	2010	101614	86.923	21.6158	6.00733	0	1	24570	3	New England	0	0	0	0	H80CS00153	1	50.871	66.9434	0	0	6.2393	4.19686
	2010	76116	91.4894	32.3094	1.8057	0.49307	1	15008	2	New England	0	0	0	0	H80CS00741	1	86.9336	50.6863	0	0	6.2393	4.19686
	2010	62331	61.2224	20.6982	12.2643	2.15176	1	15011	2	New England		0			H80CS00262	1	65.1922	62.2011	0	0	6.2393	4.19686
	2010	213555	85.7666	26.3073	0.787961	0.578786	1	49241	2	New England		0			H80CS00377	1	82.1104	48.8049	0	0	6.2393	4.19686
	2010	110956	89.0928	32.3291	7.37544	0	1	18887	3	New England	13.97	1	1023	12281	H80CS00613	1	26.2932	50.8657	0	0	6.2393	4.19686
	2010	351709	63.4044	20.3873	4.69982	0	0	70024	2	New England	1	1	263	1599	H80CS00326	1	58.4914	63.2226	0	0	6.2393	4.19686
	2010	79203	74.7932	16.8559	6.89304	0.0152726	1	19643	2	New England	0	0	0	0	H80CS00350	1	59.8585	69.7093	0	0	6.2393	4.19686
	2010	70825	34.4985	25.2034	9.58123	1.17612	0	16835	3	New England	0	0	0	0	H80CS00155	1	49.9673	51.3454	0	0	6.2393	4.19686
	2010	89782	91.3319	20.8007	1.80482	1.81547	1	18783	2	New England	1.97	1	245	2685	H80CS00612	1	42.0007	58.6647	0	0	6.2393	4.19686
	2010	203095	73.2491	20.9194	8.40652	0	1	33022	2	New England	64.79	1	3338	35276	H80CS00312	1	57.6101	64.8477	0	0	6.2393	4.19686
	2010	38555	84.2637	38.7023	0.267459	0	1	10095	3	New England		0			H80CS12844	1	22.318	50.7974	0	0	6.2393	4.19686
	2010	11028	33.724	4.276	0.0323939	0	1	3087	3	New England		0			H80CS16640	0	3.14221	29.2841	0	0	6.2393	4.19686
	2010	5876	74.1882	53.7992	4.08553	4.35281	0	2619	1	South Atlantic		0			H80CS00442	0	42.268	35.5097	0	0	11.4708	2.78417
	2010	14051	80.7121	52.109	3.06523	0.104794	0	3817	3	South Atlantic		0			H80CS06651	0	27.2203	32.6958	0	0	11.4708	2.78417
	2010	22035	84.9281	27.5473	8.38587	0	1	6821	3	South Atlantic	0.5	1	183	260	H80CS00385	0	55.0213	44.1138	0	0	11.4708	2.78417
	2010	78991	87.7714	39.7564	0.105708	0.156046	1	19866	3	South Atlantic	0	0	0	0	H80CS00789	1	50.8608	41.6742	0	0	11.4708	2.78417
	2010	13230	95.6638	21.189	1.09081	0.0545405	1	3667	3	South Atlantic	0	0	0	0	H80CS06672	0	42.2689	44.2323	0	0	5.6504	5.31806
	2010	507596	98.1973	25.6876	11.6316	0	1	81915	3	South Atlantic	0.07	1	12	12	H80CS00070	1	75.3012	49.0606	0	0	5.6504	5.31806
	2010	75776	98.0719	31.8075	0.137323	0.555015	1	17477	2	South Atlantic	0	0	0	0	H80CS04202	1	3.42164	38.2274	0	0	5.6504	5.31806
	2010	11120	95.3406	10.3504	4.86761	0	1	3739	1	South Atlantic		0			H80CS00289	0	38.4595	29.6603	0	0	5.6504	5.31806
	2010	23292	99.1826	50.2488	0.426439	0	1	2814	3	South Atlantic	2.83	1	332	5465	H80CS08244	0	55.295	16.3824	0	0	5.6504	5.31806
	2010	49561	89.9642	90.5044	0.0928409	0	1	19388	1	South Atlantic	0	0	0		H80CS00186	1	61.1667	7.91211	0	0	8.903600000000001	2.37218
	2010	32128	23.6589	49.1368	0.377664	3.00782	0	7414	1	South Atlantic		0			H80CS08227	0	61.2355	33.2749	0	0	8.903600000000001	2.37218
	2010	30494	68.2602	82.8316	46.5369	0.033952	1	8836	2	South Atlantic	1.15	1	301	948	H80CS00240	0	91.2291	12.053	0	0	8.903600000000001	2.37218
	2010	70316	40.1077	46.3547	5.04951	12.1258	0	17269	1	South Atlantic	0	0	0	0	H80CS00101	1	42.3302	39.6143	0	0	8.903600000000001	2.37218
	2010	18418	26.0803	52.9449	0.0766577	0.127763	0	7827	1	South Atlantic		0			H80CS06444	0	63.6898	42.6345	0	0	8.903600000000001	2.37218
	2010	50656	38.6812	50.2994	0.281789	7.85488	0	14195	2	South Atlantic	0	0	0	0	H80CS00187	1	54.801	35.3787	0	0	8.903600000000001	2.37218
	2010	114525	53.9995	37.7671	12.0922	0.00646642	0	30929	3	South Atlantic	0	0	932	2099	H80CS00463	1	81.6192	48.3624	0	0	8.903600000000001	2.37218
	2010	25874	28.295	42.4595	0.392992	0.294744	1	6107	3	South Atlantic	0	0	0	0	H80CS10595	0	53.8562	53.0539	0	0	8.903600000000001	2.37218
	2010	25503	89.5721	90.7861	89.1999	0	1	4287	3	South Atlantic	0	0	0	0	H80CS00026	0	93.2354	6.71798	0	0	8.903600000000001	2.37218
	2010	19724	24.8182	40.7609	0	0	1	4600	1	South Atlantic	0	0	0	0	H80CS00545	0	67.4348	37.3913	0	0	8.903600000000001	2.37218
	2010	15787	63.0804	85.1946	7.37109	0	1	3161	3	South Atlantic		0	18	74	H80CS12864	0	71.9393	1.67668	0	0	8.903600000000001	2.37218
	2010	27851	39.9493	99.7479	100	0	1	4364	3	South Atlantic	1.6	1	105	1215	H80CS00305	0	92.0027	0.252062	0	0	8.903600000000001	2.37218
	2010	129811	97.268	70.3667	0.283472	0.0238713	1	33513	3	South Atlantic	15.99	1	466	14403	H80CS00732	1	45.7345	24.7218	0	0	8.903600000000001	2.37218
	2010	11604	24.4671	99.2799	100	0	0	2083	2	South Atlantic	0.3	1	360	405	H80CS00024	0	99.952	0.720115	0	0	8.903600000000001	2.37218
	2010	85317	94.8878	68.1951	5.81433	0.816756	1	24732	3	South Atlantic	3	1	523	2110	H80CS00618	1	88.5452	22.9662	0	0	8.903600000000001	2.37218
	2010	15389	41.3598	84.8824	2.4489	0	1	5186	3	South Atlantic	0	0	0	0	H80CS12859	0	54.8207	9.12071	0	0	8.903600000000001	2.37218
	2010	406779	43.202	35.3064	0.51988	5.30371	0	85789	2	South Atlantic		0			H80CS00097	1	54.3718	28.7228	0	0	8.903600000000001	2.37218
	2010	146971	70.4053	28.5292	0.73037	12.4268	0	37926	1	South Atlantic		0			H80CS00798	1	70.1814	46.9493	0	0	8.903600000000001	2.37218
	2010	36142	74.9146	62.4062	16.1424	0.119751	1	12526	1	South Atlantic	1	1	55	325	H80CS00683	1	79.9058	18.274	0	0	8.903600000000001	2.37218
	2010	231555	84.9393	48.2439	7.89805	9.65058	0	55520	3	South Atlantic	0	0	0	0	H80CS00184	1	49.6542	26.2374	0	0	8.903600000000001	2.37218
	2010	71359	74.8518	49.8049	0.00722439	0.700766	0	27684	1	South Atlantic	0	0	0	0	H80CS06458	1	33.7993	46.684	0	0	8.903600000000001	2.37218
	2010	126536	72.8106	50.1602	7.32224	0.0447628	0	42446	2	South Atlantic	0	0	437	513	H80CS00407	1	83.2399	40.2064	0	0	8.903600000000001	2.37218
	2010	97864	59.7382	49.3101	0	23.7923	0	30657	3	South Atlantic	0	0		0	H80CS00423	1	74.4072	29.7355	0	0	8.903600000000001	2.37218
	2010	91801	50.9064	62.7178	0.0202306	0.00289009	0	34601	3	South Atlantic	0	0	0	0	H80CS00178	1	46.7241	29.6263	0	0	8.903600000000001	2.37218
	2010	45481	39.5688	55.0719	6.80192	0	0	13555	3	South Atlantic	0	0	0	0	H80CS04213	1	56.5253	33.3899	0	0	8.903600000000001	2.37218
	2010	58599	26.6061	27.4153	3.86976	0.206832	0	14988	2	South Atlantic	0	0	0	0	H80CS00412	1	18.4481	31.0849	0	0	8.903600000000001	2.37218
	2010	102225	75.1426	60.4927	2.1308	25.2299	0	29144	3	South Atlantic	0	0	42	136	H80CS00541	1	70.6355	36.4363	0	0	8.903600000000001	2.37218
	2010	159557	91.4369	18.7278	4.20289	0.0113387	1	26458	2	South Atlantic	0	0	0	0	H80CS04214	1	17.8056	51.7651	0	0	8.903600000000001	2.37218
	2010	40400	17.1334	27.3206	0	0.0109721	0	9114	1	South Atlantic	0	0	0	0	H80CS00846	0	33.5089	29.5918	0	0	8.903600000000001	2.37218
	2010	178197	77.2111	54.8228	4.91517	44.3155	0	48157	3	South Atlantic	0	0	0	0	H80CS00735	1	68.015	32.9921	0	0	8.903600000000001	2.37218
	2010	19833	52.7453	95.5894	100	0	1	5056	1	South Atlantic		0			H80CS00019	0	100	3.26345	0	0	8.903600000000001	2.37218
	2010	65854	46.7752	47.5213	0.928246	0	1	24347	3	South Atlantic	0	0	0	0	H80CS08755	1	53.2057	33.4251	0	0	8.903600000000001	2.37218
	2010	98789	87.551	62.5806	7.35962	1.96416	1	20925	3	South Atlantic	0	0	0	0	H80CS00182	1	50.853	28.5257	0	0	8.903600000000001	2.37218
	2010	78915	28.4705	45.3953	0.0501421	2.32325	0	23932	1	South Atlantic	0	0	0	0	H80CS00693	1	34.3431	26.7759	0	0	8.903600000000001	2.37218
	2010	72480	10.4697	37.4639	5.38001	0.320116	0	19368	1	South Atlantic		0			H80CS00691	1	37.4432	20.57	0	0	8.903600000000001	2.37218
	2010	18546	70.5938	73.1388	2.91868	0	1	6407	3	South Atlantic		0			H80CS00596	0	52.3646	18.1676	0	0	8.903600000000001	2.37218
	2010	23289	52.9962	64.536	1.29786	10.318	0	6164	1	South Atlantic	0	0	0	0	H80CS02520	0	63.4328	23.8482	0	0	8.903600000000001	2.37218
	2010	168120	74.2255	45.1051	5.8057	3.2508	0	50726	3	South Atlantic		0			H80CS00809	1	56.6514	43.9282	0	0	8.903600000000001	2.37218
	2010	346195	89.7132	64.2843	20.2453	6.84009	1	81110	3	South Atlantic	5.38	1	1650	4974	H80CS00821	1	59.4994	24.1265	0	0	8.903600000000001	2.37218
	2010	15519	24.878	52.8998	1.67758	0.111839	0	6259	3	South Atlantic		0			H80CS06452	0	71.6728	42.0035	0	0	8.903600000000001	2.37218
	2010	159246	33.6987	32.2347	4.8105	4.24435	0	27731	3	South Atlantic	0	0	0	0	H80CS00081	1	73.3511	38.74	0	0	8.903600000000001	2.37218
	2010	63865	11.2538	56.1427	1.80272	0.0645751	0	18583	1	South Atlantic	1.5	1	2083	3897	H80CS12860	1	68.4819	27.0462	0	0	8.903600000000001	2.37218
	2010	45513	76.4259	42.5178	0	0	1	25173	1	South Atlantic		0			H80CS00851	1	48.8023	17.7174	0	0	8.903600000000001	2.37218
	2010	215089	63.6239	27.2663	7.00339	5.61493	0	62227		South Atlantic	0	0	0	0	H80CS00185	1	51.235	63.053	0	0	8.903600000000001	2.37218
	2010	15115	74.3103	62.37	0.490485	0.94173	1	5097	2	South Atlantic		0			H80CS08751	0	41.083	16.1664	0	0	5.5122	1.58965
	2010	30117	90.6669	95.9547	62.8762	0	1	10333	3	South Atlantic	2	1	159	444	H80CS00022	1	69.3313	2.23556	0	0	5.5122	1.58965
	2010	41741	95.7185	97.1946	12.7967	100	0	13902	3	South Atlantic		0	1	1	H80CS00322	1	95.6985	2.78377	0	0	5.5122	1.58965
	2010	7742	58.3105	65.9478	0.612354	0.479233	0	3756	3	South Atlantic	0	0	0	0	H80CS08780	0	37.1672	9.71778	0	0	5.5122	1.58965
	2010	6390	81.7621	70.0036	1.3586	1.14408	1	2797	1	South Atlantic	0	0	0	0	H80CS08233	0	37.719	25.6704	0	0	5.5122	1.58965
	2010	32402	61.557	45.0726	0	0.451149	0	7093	3	South Atlantic	0	0	0	0	H80CS00507	0	38.3618	15.0712	0	0	5.5122	1.58965
	2010	12995	62.1808	60.0887	0	0	0	4510	3	South Atlantic		0			H80CS00836	0	52.8603	20.3104	0	0	5.5122	1.58965
	2010	20350	61.7225	39.55	0	0	0	6134	3	South Atlantic		0			H80CS00764	0	55.8526	25.6766	0	0	5.5122	1.58965
	2010	40482	52.8667	64.2324	0.156646	0	0	13406	3	South Atlantic		0			H80CS00470	1	50.2238	14.7844	0	0	5.5122	1.58965
	2010	28020	51.3505	69.2585	0.360577	0	1	10816	3	South Atlantic	0	0	0	0	H80CS00460	1	73.1139	16.3462	0	0	5.5122	1.58965
	2010	25029	71.2616	95.6353	54.1006	0	1	7194	1	South Atlantic	0.5	1	224	523	H80CS04195	0	55.2127	4.03114	0	0	5.5122	1.58965
	2010	54586	79.8641	70.8454	1.83404	0	1	17884	3	South Atlantic	0	0	0	0	H80CS00082	1	77.41	15.662	0	0	5.5122	1.58965
	2010	33382	7.8043	43.3075	1.51324	2.51306	0	11102	3	South Atlantic		0			H80CS00093	1	34.084	29.0578	0	0	5.5122	1.58965
	2010	18300	68.105	43.4566	0.0177809	0.19559	0	5624	1	South Atlantic	0	0	0	0	H80CS00357	0	54.3386	20.5903	0	0	5.5122	1.58965
	2010	8402	75.9223	20.1889	0.118064	0.118064	0	2541	3	South Atlantic		0			H80CS06454	0	28.6108	40.6926	0	0	5.5122	1.58965
	2010	48485	56.23	33.9768	0.0340677	0	0	17612	3	South Atlantic		0			H80CS00393	1	43.5044	26.1526	0	0	5.5122	1.58965
	2010	8730	99.4731	24.1077	0	0	1	1709	3	South Atlantic	0	0	0	0	H80CS00884	0	13.9848	67.4664	0	0	5.5122	1.58965
	2010	28613	96.6115	48.8229	0.246083	0	1	12191	3	South Atlantic		0			H80CS00179	1	65.1792	36.3137	0	0	5.5122	1.58965
	2010	130482	96.6257	42.6772	0	0	1	30651	3	South Atlantic	13.89	1	272	21849	H80CS00576	1	32.9712	45.1502	0	0	5.5122	1.58965
	2010	48834	58.1049	43.6654	0.0764526	12.3089	0	18312	3	South Atlantic	0	0	0	0	H80CS00512	1	30.379	35.9709	0	0	5.5122	1.58965
	2010	16859	37.6122	33.9582	0	0	0	5601	3	South Atlantic	0	0	0	0	H80CS00506	0	63.5065	44.742	0	0	5.5122	1.58965
	2010	127715	72.2087	23.8951	0.834162	0.0193349	1	36204	2	South Atlantic		0			H80CS00763	1	54.5962	36.786	0	0	5.5122	1.58965
	2010	18884	73.6247	59.6235	2.36502	0.0311187	0	6427	3	South Atlantic	0	0		0	H80CS00678	0	41.5435	23.339	0	0	5.5122	1.58965
	2010	24279	6.78357	48.8899	0	0	0	8918	3	South Atlantic	0	0	0	0	H80CS00649	0	39.4147	27.6183	0	0	5.5122	1.58965
	2010	53363	95.2443	39.8289	0.0338311	0	1	20691	3	South Atlantic	0	0	0	0	H80CS00485	1	57.9769	43.966	0	0	5.5122	1.58965
	2010	81727	32.8964	34.2317	0.104486	0.187354	0	27755	3	South Atlantic		0			H80CS00427	1	40.8287	27.0438	0	0	5.5122	1.58965
	2010	12277	71.3266	62.027	8.09738	2.48743	1	3779	3	South Atlantic	0	0	0	0	H80CS08242	0	51.4686	18.3911	0	0	5.5122	1.58965
	2010	20760	83.5128	31.4899	6.74613	0	1	4195	3	Pacific		0			H80CS00646	0	64.1955	48.4625	0	0	5.44	8.08645
	2010	2210	77.7457	13.2102	0	0	0	704	3	Pacific	0	0	0	0	H80CS08775	0	6.81818	25.5682	0	0	5.44	8.08645
	2010	164852	84.7011	12.7629	2.51107	0	0	28912	3	Pacific	5.11	1	112	2258	H80CS00807	1	66.9929	55.1501	0	0	5.44	8.08645
	2010	59964	56.0998	16.225	0	0	1	17017	1	Pacific		0	0	0	H80CS00837	1	69.078	60.4983	0	0	5.44	8.08645
	2010	9956	82.5436	21.9191	0	0	0	2053	1	Pacific		0			H80CS02449	0	28.8846	48.6118	0	0	5.44	8.08645
	2010	21654	73.5672	27.1383	0.98054	0.995625	0	6629	1	Pacific	1	1	157	866	H80CS00852	0	55.0913	42.5102	0	0	5.44	8.08645
	2010	111463	96.1955	43.4406	8.8274	0	1	21252	3	Pacific	0	0	0	0	H80CS00814	1	75.927	44.6405	0	0	5.44	8.08645
	2010	32386	67.0231	38.1534	8.16024	0.0114129	0	8762	3	Pacific	2.72	1	414	3359	H80CS00722	0	78.9774	46.9299	0	0	5.44	8.08645
	2010	18490	72.2589	22.1818	0	0	0	5766	1	Pacific		0			H80CS06641	0	63.7183	22.4246	0	0	5.44	8.08645
	2010	29825	60.8862	14.5521	0.547659	0.117356	0	7669	2	Pacific	0	0	0	0	H80CS06640	0	7.73243	57.8954	0	0	5.44	8.08645
	2010	43865	97.7954	36.5255	1.28611	0	0	10108	3	Pacific		0			H80CS00776	1	62.9996	43.3122	0	0	5.44	8.08645
	2010	28646	64.0778	10.855	0.0658675	0.500593	0	7591	2	Pacific	0	0	0	0	H80CS00451	0	50.0856	26.5973	0	0	5.44	8.08645
	2010	8571	57.7726	24.4346	0.937672	1.10314	0	1813	3	Pacific	0	0	0	0	H80CS00290	0	3.36459	20.9046	0	0	5.44	8.08645
	2010	63750	66.381	53.9296	100	0	1	7838	3	Pacific	2.8	1	258	1545	H80CS00053	0	90.5588	28.6298	0	0	5.44	8.08645
	2010	34049	26.0192	47.3202	0	16.1763	0	8191	3	Mountain	0	0	0	0	H80CS00321	0	78.8304	18.1297	0	0	5.0396	5.1034
	2010	36723	3.43319	63.9623	25.5412	0.19861	0	10070	2	Mountain		0			H80CS02331	1	47.1202	13.3962	0	0	5.0396	5.1034
	2010	27564	30.4734	42.2799	0.065703	10.611	0	6088	3	Mountain		0			H80CS00473	0	52.9731	20.91	0	0	5.0396	5.1034
	2010	51452	31.6712	43.6619	0.0779676	11.5717	0	15391	3	Mountain		0			H80CS00556	1	31.2975	21.0383	0	0	5.0396	5.1034
	2010	9613	35.3936	57.4396	0.112296	0	0	3562	3	Mountain		0			H80CS08756	0	54.0707	15.9742	0	0	5.0396	5.1034
	2010	33221	3.72788	49.7884	0.859788	1.60053	0	7560	2	Mountain	0	0			H80CS00302	0	36.5873	11.7593	0	0	5.0396	5.1034
	2010	7174	0.587413	36.4141	0	0	0	3603	1	Mountain		0			H80CS08329	0	36.9969	7.91007	0	0	5.0396	5.1034
	2010	120128	45.6414	64.5928	12.2305	10.7955	0	30522	2	Mountain	0	0	0	0	H80CS00636	1	65.2316	18.6456	0	0	5.0396	5.1034
	2010	7676	50.2182	65.2376	12.3629	22.7983	0	3009	3	Mountain	0	0	0	0	H80CS04201	0	70.2891	17.6471	0	0	5.0396	5.1034
	2010	109717	50.4801	46.8632	0	13.0274	0	27066	3	Mountain	0.76	1	336	1210	H80CS00425	1	40.4419	29.7421	0	0	5.0396	5.1034
	2010	38619	56.9259	47.2315	0.287219	0.351045	0	6267	3	Mountain	1.48	1	261	1970	H80CS00544	0	17.2012	10.9462	0	0	5.0396	5.1034
	2010	310668	78.5529	37.6656	6.84712	4.12621	1	84751	3	East North Central	0	0	0	0	H80CS00685	1	79.4197	55.4519	0	0	6.7573	4.61396
	2010	78189	80.0162	72.7045	86.1439	0	1	13200	2	East North Central	1.95	1	182	3261	H80CS00111	1	93.0833	20.2121	0	0	6.7573	4.61396
	2010	78233	28.8387	20.6587	2.3514	0.0163861	0	24411	3	East North Central		0			H80CS00680	1	27.4876	49.617	0	0	6.7573	4.61396
	2010	60359	9.35991	22.6634	1.34795	0.235485	0	12315	3	East North Central	0	0	0	0	H80CS00711	1	43.7434	35.6638	0	0	6.7573	4.61396
	2010	97009	97.2627	20.7015	0	0	1	17163	3	East North Central	0	0	0	0	H80CS00594	1	13.331	56.6626	0	0	6.7573	4.61396
	2010	70005	82.5061	47.1666	7.34976	0.776033	1	22164	3	East North Central	0	0	0	0	H80CS00288	1	83.8161	49.3774	0	0	6.7573	4.61396
	2010	50955	49.1775	32.9458	7.1495	0	1	17204	3	East North Central	0	0	0	0	H80CS00533	1	74.256	62.0205	0	0	6.7573	4.61396
	2010	180781	61.8235	30.7936	2.64844	0	1	43535	2	East North Central	0.5	1	70	419	H80CS00113	1	24.1599	57.68	0	0	6.7573	4.61396
	2010	47930	54.2127	35.7357	1.2705	0.00770001	1	12987	2	East North Central	0	0	0	0	H80CS02457	1	23.6236	45.0758	0	0	6.7573	4.61396
	2010	175334	95.778	30.6799	0.0263296	0	1	34182	3	East North Central	0	0	0	0	H80CS00115	1	71.4908	63.4866	0	0	6.7573	4.61396
	2010	126016	95.153	58.3166	0.501691	0	1	34882	3	East North Central	1.44	1	168	886	H80CS00194	1	71.5785	36.0358	0	0	6.7573	4.61396
	2010	18591	98.7843	2.41742	0.0600601	0	1	6660	3	East North Central	3.5	1	75	75	H80CS00109	0	76.6216	62.1321	0	0	6.7573	4.61396
	2010	19360	91.6069	62.9306	0	0	1	6067	3	East North Central		0	0		H80CS02327	0	61.4637	31.8279	0	0	6.7573	4.61396
	2010	31694	91.335	75.1951	0	83.4107	0	9482	3	East North Central		0			H80CS00748	0	89.7279	24.0034	0	0	6.7573	4.61396
	2010	88581	97.126	7.09732	0	0	1	28391	2	East North Central		0			H80CS00120	1	70.5435	81.2687	0	0	6.7573	4.61396
	2010	42435	18.9554	33.9961	0.406688	0.1205	0	13278	3	East North Central	0	0	0	0	H80CS06660	1	70.4022	47.9967	0	0	6.7573	4.61396
	2010	7072	99.3924	36.7938	0.741525	0	1	2832	2	East North Central	0	0	0	0	H80CS08258	0	64.4068	49.0466	0	0	6.7573	4.61396
	2010	138343	79.8894	45.7181	0.225443	0.131752	1	34155	3	East North Central		0			H80CS03983	1	82.7229	47.9608	0	0	6.7573	4.61396
	2010	57859	72.4303	47.7737	0.287954	0	1	18753	3	East North Central	0	0	0	0	H80CS00476	1	83.9226	44.7288	0	0	6.7573	4.61396
	2010	137278	17.627	18.2474	0.82457	1.74261	0	29955	3	East North Central	0	0	0	0	H80CS00667	1	38.5512	41.322	0	0	6.7573	4.61396
	2010	169606	98.0953	41.9339	0	0	1	39610	2	East North Central	2	1	113	1494	H80CS00725	1	89.8056	45.799	0	0	6.7573	4.61396
	2010	98378	99.1025	36.5673	2.67448	0.24496	1	24902	3	East North Central		0			H80CS00116	1	47.2532	52.1083	0	0	6.7573	4.61396
	2010	53353	96.0423	14.2686	0	0	1	19154	2	East North Central		0			H80CS00324	1	97.0137	70.8207	0	0	6.7573	4.61396
	2010	59870	65.7897	45.4779	1.07751	0	1	14385	2	East North Central	3.7	1	179	2444	H80CS00215	1	61.3069	29.3778	0	0	6.7573	4.61396
	2010	74449	94.3587	8.36529	0.030852	0	1	22689	1	East North Central		0			H80CS00879	1	35.2858	65.675	0	0	6.7573	4.61396
	2010	126113	8.84183	30.1629	0.00901551	0	0	33276	3	East North Central	0	0	0	0	H80CS00726	1	28.7985	30.1989	0	0	6.7573	4.61396
	2010	771548	92.4739	24.8582	0.475655	0	1	206242	2	East North Central	0	0	0	0	H80CS00834	1	55.0824	61.3706	0	0	6.7573	4.61396
	2010	126482	92.8773	18.1494	0.371113	0	1	39880	2	East North Central	0	0	0	0	H80CS00276	1	29.16	59.5361	0	0	6.7573	4.61396
	2010	44360	88.4756	32.4232	0.163678	0	1	13441	2	East North Central	0	0	0	0	H80CS00341	1	60.9181	45.4207	0	0	6.7573	4.61396
	2010	168304	80.2022	42.5492	0.963335	0	1	44948	2	East North Central	0	0	0	0	H80CS00119	1	73.3047	53.2437	0	0	6.7573	4.61396
	2010	70696	55.7878	31.4026	0.812274	0	1	18836	2	East North Central		0			H80CS00681	1	79.5816	55.5107	0	0	6.7573	4.61396
	2010	117060	97.5002	33.2211	5.30669	0	1	26721	3	East North Central	0	0	0	0	H80CS00514	1	84.7161	41.6115	0	0	6.7573	4.61396
	2010	26717	10.7512	17.7745	0	0	0	9463	3	East North Central	0	0	0	0	H80CS00192	0	43.9713	45.1231	0	0	6.7573	4.61396
	2010	66796	95.5319	39.2726	24.6123	0.0939761	1	10641	3	East North Central	0.5	1	58	521	H80CS00400	1	98.2239	36.5191	0	0	6.7573	4.61396
	2010	16549	18.0766	39.1333	0.641167	0.0442184	0	4523	3	East North Central	0	0	0	0	H80CS08777	0	8.6226	36.635	0	0	6.7573	4.61396
	2010	333249	45.3193	23.8737	11.3425	1.04546	0	97086	3	East North Central		0			H80CS00195	1	67.0004	49.8022	0	0	6.7573	4.61396
	2010	16439	84.2699	33.1458	0.270833	0.0625	1	4800	3	East North Central	0	0	0	0	H80CS00266	0	68.5833	53.7292	0	0	4.4573	3.79407
	2010	45737	60.6427	57.295	0	0	1	13989	1	East North Central		0			H80CS00548	1	43.5128	38.2801	0	0	4.4573	3.79407
	2010	11060	92.6243	44.1418	0.846337	0	1	3781	3	East North Central		0			H80CS06665	0	88.7596	38.7464	0	0	4.4573	3.79407
	2010	12930	29.7334	84.7178	1.46432	0	1	3756	1	East North Central	0	0	0	0	H80CS08782	0	63.0458	8.04047	0	0	4.4573	3.79407
	2010	6139	26.09	76.2204	0	0	0	2868	3	East North Central	0	0	0	0	H80CS12846	0	69.8047	17.887	0	0	4.4573	3.79407
	2010	26594	69.8064	43.0736	0.475952	0.0876754	1	7984	1	East North Central	0	0	0	0	H80CS00592	0	67.9985	45.4409	0	0	4.4573	3.79407
	2010	24972	21.6161	47.3279	0.377998	7.37748	1	7672	1	East North Central		0			H80CS00872	0	37.5652	30.305	0	0	4.4573	3.79407
	2010	59136	23.1874	46.2002	25.9998	0.512164	0	13277	3	East North Central	1	1	1355	2299	H80CS00199	1	80.2214	32.9818	0	0	4.4573	3.79407
	2010	43363	46.0792	40.2669	2.94785	0.0436072	0	11466	3	East North Central		0			H80CS00565	1	85.7404	56.2184	0	0	4.4573	3.79407
	2010	137315	47.6189	41.1862	6.98514	12.8392	0	35189	1	East North Central	0	0	0	0	H80CS00668	1	72.3664	43.9853	0	0	4.4573	3.79407
	2010	37046	27.4083	29.863	0.0405416	0	0	12333	3	East North Central		0			H80CS02456	1	26.798	44.1336	0	0	4.4573	3.79407
	2010	35769	56.558	35.9211	4.56059	0	1	11709	3	East North Central	0	0		0	H80CS08221	1	70.0914	51.9942	0	0	4.4573	3.79407
	2010	17208	76.3685	61.6155	0.0151837	0.0911023	1	6586	3	East North Central	0	0	0	0	H80CS00880	0	8.63954	35.6362	0	0	4.4573	3.79407
	2010	95341	32.5013	32.746	0.00686931	0	1	29115	3	East North Central	0	0	0	0	H80CS02458	1	26.3438	33.0551	0	0	4.4573	3.79407
	2010	13668	1.95165	27.6039	2.84576	0	0	3514	2	East North Central	0	0	0	0	H80CS08776	0	18.782	21.8839	0	0	4.4573	3.79407
	2010	210565	52.6071	20.3498	7.95816	0.197493	1	49622	3	East North Central	0	0	0	0	H80CS00114	1	71.6315	64.818	0	0	4.4573	3.79407
	2010	23267	90.2794	36.5049	0.171331	0.102798	1	8755	1	East North Central	0	0	0	0	H80CS00121	0	29.2975	39.8172	0	0	4.4573	3.79407
	2010	47628	18.2088	39.281	4.67509	0	1	17497	3	East North Central		0			H80CS00340	1	52.5347	30.3538	0	0	4.4573	3.79407
	2010	63575	29.8143	35.4821	0.849271	0.0267487	0	14954	3	East North Central	0	0	0	0	H80CS06662	1	56.2458	44.4363	0	0	4.4573	3.79407
	2010	41432	15.8399	31.1547	1.78882	0	1	14367	3	West North Central		0			H80CS00796	1	41.0455	29.2128	0	0	4.8254	2.75739
	2010	15490	35.8362	50.2916	13.5811	1.0165	1	6001	3	West North Central	0	0	0	0	H80CS08765	0	48.7919	40.6266	0	0	4.8254	2.75739
	2010	75740	45.4157	45.739	0.893206	0	1	20488	3	West North Central	0	0	0	0	H80CS00535	1	55.7546	19.9483	0	0	4.8254	2.75739
	2010	92439	54.0474	51.9061	24.6024	0	1	24396	2	West North Central	0	0	0	0	H80CS00715	1	63.3956	29.2466	0	0	4.8254	2.75739
	2010	11170	63.8448	42.5057	0	0	0	3536	3	West North Central	0	0	0	0	H80CS06669	0	31.1652	22.6244	0	0	4.8254	2.75739
	2010	2394	99.6596	96.2553	0	100	0	1175	3	West North Central	0	0	0	0	H80CS00335	0	96.9362	3.14894	0	0	4.8254	2.75739
	2010	19476	23.2917	56.5043	3.91338	0.154679	1	6465	3	West North Central		0			H80CS00570	0	28.3681	19.536	0	0	4.8254	2.75739
	2010	74988	37.3022	30.5001	5.12089	0	1	19977	3	West North Central	0.08	1	50	128	H80CS00815	1	35.5409	34.8651	0	0	4.8254	2.75739
	2010	34550	0.998253	13.2536	0.51257	0.305101	0	8194	2	West North Central	1.21	1	112	684	H80CS04200	0	11.6549	20.576	0	0	4.8254	2.75739
	2010	58059	18.7378	42.7221	0	0	0	19044	3	West North Central		0			H80CS00272	1	44.3867	27.2264	0	0	4.8254	2.75739
	2010	15663	16.0361	44.6743	0.386623	0	0	5173	3	West North Central	0	0			H80CS06667	0	60.3905	24.5119	0	0	4.8254	2.75739
	2010	129800	49.1729	29.3381	1.49022	0	1	36035	3	West North Central	0	0	0	0	H80CS00670	1	45.2033	50.623	0	0	4.8254	2.75739
	2010	24628	41.6303	34.5571	20.6454	0	1	6074	3	West North Central	0	0	0	0	H80CS08226	0	29.8156	44.5012	0	0	4.8254	2.75739
	2010	8531	70.5137	44.9303	0	0	1	3156	2	West North Central	1.85	1	127	1301	H80CS12854	0	35.4563	39.6388	0	0	3.6451	6.90473
	2010	22370	45.5013	52.0028	0.744905	0.0983837	1	7115	1	West North Central	0	0	0	0	H80CS00522	0	57.0204	25.397	0	0	3.6451	6.90473
	2010	29329	28.3999	36.846	0.691017	0.234452	0	8104	3	West North Central	0	0	0	0	H80CS04216	0	16.8312	31.2562	0	0	3.6451	6.90473
	2010	7408	45.5506	58.967	0	0.95057	0	3156	3	West North Central	0	0	0	0	H80CS00825	0	59.1572	4.97465	0	0	3.6451	6.90473
	2010	20882	19.49	56.219	2.19794	0.368441	0	7871	3	West North Central		0			H80CS08239	0	47.1351	20.9884	0	0	3.6451	6.90473
	2010	19280	38.9915	50.4909	27.3989	1.98979	0	7639	3	West North Central	0	0	0	0	H80CS00210	0	55.0072	20.1204	0	0	3.6451	6.90473
	2010	20387	64.444	77.7583	0	100	0	4559	1	West North Central	0	0	0	0	H80CS00131	0	69.7741	20.2895	0	0	3.6451	6.90473
	2010	23898	81.1352	73.9566	2.00334	3.23456	0	4792	2	West North Central	0	0	0	0	H80CS00838	0	65.4215	10.5384	0	0	3.6451	6.90473
	2010	70340	12.3542	45.7292	1.63973	1.7243	0	21284	2	West North Central	0	0			H80CS00841	1	42.4826	33.8987	0	0	3.6451	6.90473
	2010	11881	9.98792	35.7509	0.0197083	0	0	5074	3	West North Central		0			H80CS12891	0	25.9756	9.08553	0	0	3.6451	6.90473
	2010	80149	60.1756	68.4322	10.3539	0.00351457	1	28453	3	West North Central	1.84	1	129	1511	H80CS00622	1	79.8299	18.9541	0	0	3.6451	6.90473
	2010	41865	64.4255	53.6823	0	0	1	21780	2	West North Central	0	0		0	H80CS08772	1	60.4362	31.8457	0	0	3.6451	6.90473
	2010	35246	37.5943	39.6494	0.0370989	0	0	10782	1	West North Central	0	0	0	0	H80CS00839	1	46.2901	27.1842	0	0	3.6451	6.90473
	2010	11760	6.65623	14.4682	0	0	0	4071	3	East South Central		0			H80CS17157	0	36.2564	21.9356	0	0	13.6195	6.19906
	2010	12530	2.91508	85.1774	82.0101	0	0	2368	3	East South Central	0	0	0	0	H80CS07772	0	78.1672	11.4443	0	0	13.6195	6.19906
	2010	48920	31.8582	41.0393	0.132979	0.23527	1	9776	3	East South Central	0	0	0	0	H80CS00856	0	79.5724	44.3535	0	0	13.6195	6.19906
	2010	86693	5.87677	28.3047	0	0	0	22975	3	East South Central		0			H80CS00459	1	19.4603	40.4178	0	0	13.6195	6.19906
	2010	54782	3.98686	21.1227	0	0	0	15694	2	East South Central		0			H80CS08218	1	38.6326	32.8406	0	0	13.6195	6.19906
	2010	19593	0.776583	18.57	0	0	0	5035	3	East South Central		0			H80CS04203	0	37.9543	33.8431	0	0	13.6195	6.19906
	2010	18578	71.5152	84.0091	6.39354	18.6561	0	7054	2	East South Central	0.92	1	160	288	H80CS00444	0	71.3779	10.1077	0	0	13.6195	6.19906
	2010	85835	24.4052	32.0881	2.14581	0	1	23208	3	East South Central	0	0	0	0	H80CS00422	1	24.0994	58.2946	0	0	13.6195	6.19906
	2010	54279	0.70521	25.7942	0.0825921	0	0	15740	3	East South Central	0	0	0	0	H80CS00619	1	16.5629	28.418	0	0	13.6195	6.19906
	2010	5668	3.63718	41.4908	0.224517	2.06556	0	2227	3	East South Central		0			H80CS08785	0	10.6421	18.5002	0	0	13.6195	6.19906
	2010	32305	4.82685	23.9395	0	0	0	7874	1	East South Central	0	0	0	0	H80CS00562	0	21.59	30.8738	0	0	13.6195	6.19906
	2010	51177	76.6784	67.994	0.271017	0	1	19187	3	East South Central		0			H80CS00083	1	58.4562	20.0031	0	0	13.6195	6.19906
	2010	67184	56.817	64.2046	22.1644	0	1	16910	1	East South Central		0			H80CS00546	1	66.5169	27.6109	0	0	13.6195	6.19906
	2010	113757	3.19262	27.8099	0	0.343808	0	31122	3	East South Central	0	0	0	0	H80CS00106	1	27.9995	21.3547	0	0	13.6195	6.19906
	2010	128230	0.924364	15.9205	0.0256251	0.00366072	0	27317	2	East South Central	0	0	0	0	H80CS00367	1	35.8202	24.6989	0	0	13.6195	6.19906
	2010	164814	44.6956	53.4144	11.5895	0	1	44825	2	East South Central	1.97	1	208	2182	H80CS00102	1	77.2962	30.0904	0	0	13.6195	6.19906
	2010	19679	1.27636	81.7434	100	0	0	1824	3	East South Central	0	0	0	0	H80CS04432	0	80.8114	8.05921	0	0	13.6195	6.19906
	2010	46477	1.20506	30.2612	0	0	0	11946	1	East South Central	0	0		0	H80CS06650	1	18.2069	35.6688	0	0	13.6195	6.19906
	2010	19028	0.972656	21.0753	0	0	0	6026	3	East South Central		0	0		H80CS09959	0	11.0853	21.7889	0	0	13.6195	6.19906
	2010	4226	29.0139	40.5656	0.102828	0	0	1945	3	West South Central	0	0	0	0	H80CS12857	0	34.8586	32.6478	0	0	2.7132	2.62498
	2010	5818	70.3436	64.4106	49.5742	0	1	2231	1	West South Central	0	0	0	0	H80CS02585	0	45.3608	31.5554	0	0	2.7132	2.62498
	2010	31701	69.675	43.3161	1.17492	7.56504	0	8341	1	West South Central	0	0	0	0	H80CS08237	0	17.5279	50.9291	0	0	2.7132	2.62498
	2010	20565	88.1303	67.3635	1.62212	1.93055	1	8754	3	West South Central	0	0	0	0	H80CS12863	0	46.9957	17.9804	0	0	2.7132	2.62498
	2010	44628	82.5552	54.3242	0.89683	0.375417	1	14384	3	West South Central	0	0	0	0	H80CS00129	1	42.0676	22.4903	0	0	2.7132	2.62498
	2010	21931	89.3935	43.0129	0.0531844	0	1	7521	1	West South Central	0	0	0	0	H80CS00504	0	33.9184	40.3404	0	0	2.7132	2.62498
	2010	67276	59.8518	39.42	12.9174	1.92528	0	16621	3	West South Central	3	1	282	4376	H80CS00867	1	55.9593	43.1562	0	0	2.7132	2.62498
	2010	28580	70.7232	75.0106	0.118755	1.33175	0	11789	3	West South Central	0	0	0	0	H80CS06716	1	84.757	16.7105	0	0	2.7132	2.62498
	2010	61014	51.4856	44.4352	0.118842	0.802187	0	16829	1	West South Central		0			H80CS00767	1	67.4312	30.2157	0	0	2.7132	2.62498
	2010	64380	79.4302	35.9303	47.0395	0	1	11873	3	West South Central	0	0	0	0	H80CS00754	1	90.4489	57.3739	0	0	2.7132	2.62498
	2010	41022	76.7947	30.4694	0	0	1	9928	2	West South Central	5.53	1	30	474	H80CS00558	0	44.4903	49.5266	0	0	2.7132	2.62498
	2010	58044	54.977	43.9794	0.685923	2.37929	0	18661	3	West South Central	0	0	0	0	H80CS00697	1	44.7082	36.7344	0	0	2.7132	2.62498
	2010	20579	49.7661	41.0474	0	0	0	7199	3	West South Central	1	1	45	1110	H80CS00370	0	47.8261	41.0335	0	0	2.7132	2.62498
	2010	15390	73.5711	42.8483	3.30553	5.94686	0	6474	3	West South Central		0			H80CS00579	0	77.4328	47.6985	0	0	2.7132	2.62498
	2010	8398	78.2319	62.8989	18.7943	3.67908	0	2256	1	West South Central		0	0		H80CS00551	0	51.5957	29.9202	0	0	2.7132	2.62498
	2010	27509	66.7633	49.9475	0	0	0	10475	3	West South Central		0			H80CS00513	1	28.821	25.6706	0	0	2.7132	2.62498
	2010	35101	52.9843	30.5048	0.0344947	0	1	8697	3	West South Central	0	0	0	0	H80CS06459	0	22.9964	39.7263	0	0	2.7132	2.62498
	2010	6579	70.4373	74.7567	100	0	1	1747	3	West South Central	0.25	1	116	265	H80CS00037	0	94.2187	22.8964	0	0	2.7132	2.62498
	2010	39175	82.2548	32.9766	0	0	1	13922	3	West South Central	0	0			H80CS00720	1	86.762	54.6689	0	0	2.7132	2.62498
	2010	18680	57.2753	36.5849	0.0187231	0	0	5341	3	West South Central		0			H80CS00855	0	43.9056	33.2522	0	0	2.7132	2.62498
	2010	2492	60.0823	50	0.924025	2.87474	0	974	3	West South Central	0	0	0	0	H80CS06450	0	34.3942	20.0205	0	0	2.7132	2.62498
	2010	29039	45.3021	59.839	0.0440966	0.110241	0	9071	1	West South Central	0	0	0	0	H80CS00206	0	57.094	13.5928	0	0	2.7132	2.62498
	2010	19495	57.435	19.4129	0.0568182	0.0378788	0	5280	3	West South Central	0	0	0	0	H80CS08764	0	10.1705	61.9318	0	0	2.7132	2.62498
	2010	15945	77.4841	18.2488	0	0	0	6647	3	West South Central		0			H80CS00244	0	82.9096	69.6404	0	0	2.7132	2.62498
	2010	27900	4.72272	14.932	0	0	0	5592	3	New England	2	1	104	1398	H80CS00630	0	37.9828	22.5143	0	0	6.7753	12.346
	2010	21304	2.92683	42.6153	0.222767	0.712854	0	4489	3	New England	0	0	0	0	H80CS00458	0	16.7966	21.3856	0	0	6.7753	12.346
	2010	19653	24.0418	55.2133	100	0	1	3117	1	New England	2.8	1	417	3034	H80CS00005	0	65.9929	36.7661	0	0	6.7753	12.346
	2010	99411	2.16247	13.8545	0.23118	0.599114	0	30712	2	New England	0	0	0	0	H80CS00797	1	18.5856	27.2955	0	0	6.7753	12.346
	2010	10744	6.71642	24.6337	30.7108	0.108519	0	1843	3	New England		0			H80CS04191	0	12.4254	62.7238	0	0	6.7753	12.346
	2010	74271	1.46572	18.019	0.655235	0.585529	0	14346	2	New England	0	0		0	H80CS02450	1	17.2522	23.8673	0	0	6.7753	12.346
	2010	4288	98.2082	94.4582	0	100	0	1209	3	New England	0.25	1	36	48	H80CS00443	0	95.2854	0	0	0	6.7753	12.346
	2010	7333	1.30669	21.9755	0	0	0	1306	3	New England	0	0	0	0	H80CS06657	0	12.7106	17.2282	0	0	6.7753	12.346
	2010	253176	4.65238	11.1556	1.46316	0	1	46748	2	New England	1	1	300	1700	H80CS04291	1	22.6919	34.2646	0	0	6.7753	12.346
	2010	28185	4.29251	8.50383	0.0556715	1.25261	0	7185	3	New England	0	0	0	0	H80CS00642	0	23.3681	20.9186	0	0	6.7753	12.346
	2010	50996	1.91045	6.65846	0.0361873	0.159224	0	13817	3	New England	0	0		0	H80CS08769	1	5.60179	27.8787	0	0	6.7753	12.346
	2010	17844	4.31845	23.4091	0.113636	3.26705	0	3520	3	New England	0	0	0	0	H80CS00802	0	31.7614	36.9318	0	0	6.7753	12.346
	2010	17803	0.572634	7.32369	0	0	0	3318	3	New England	0	0	0	0	H80CS00396	0	56.1181	26.2809	0	0	6.7753	12.346
	2010	36113	2.75862	18.9645	0.0225098	0	0	8885	3	New England	0.2	1	38	198	H80CS00488	0	77.1525	35.9257	0	0	6.7753	12.346
	2010	23234	1.1305	15.0807	0	0.120453	0	4151	1	New England	4.25	1	416	3008	H80CS00150	0	9.41942	23.5365	0	0	6.7753	12.346
	2010	16733	3.92581	23.2481	0	0	0	3325	1	New England	0	0	0	0	H80CS00526	0	40	26.5263	0	0	6.7753	12.346
	2010	31873	0.414307	8.61267	0.134573	0	0	8174	3	New England		0			H80CS02448	0	28.7742	33.5821	0	0	6.7753	12.346
	2010	36568	0.361636	23.4843	0	0.12646	0	13443	3	New England	0	0	0	0	H80CS00591	1	63.4233	42.3641	0	0	6.7753	12.346
	2010	51750	72.5993	43.9921	1.01368	0.0329652	1	12134	1	South Atlantic	2.5	1	222	829	H80CS00588	1	46.003	38.6352	0	0	8.8161	5.30003
	2010	6050	99.3464	24.6732	0	0	1	1224	1	South Atlantic	0.83	1	144	738	H80CS00366	0	14.7876	69.1176	0	0	8.8161	5.30003
	2010	104766	71.0703	37.6064	0.303278	0	1	17146	2	South Atlantic	2.18	1	355	2396	H80CS00734	1	53.4819	28.0415	0	0	8.8161	5.30003
	2010	86476	38.124	17.3295	0.0226381	1.36206	0	26504	1	South Atlantic	0	0	0	0	H80CS00176	1	26.5469	39.76	0	0	8.8161	5.30003
	2010	168988	74.3625	15.0386	0	0	1	45104	2	South Atlantic	0	0	0	0	H80CS00800	1	8.59126	55.7489	0	0	8.8161	5.30003
	2010	60515	96.4878	18.8512	0.655373	0.315321	1	16174	3	South Atlantic	1	1	42	1914	H80CS00067	1	71.887	62.483	0	0	8.8161	5.30003
	2010	144559	96.2492	18.4543	4.48232	0	1	30096	2	South Atlantic	17.77	1	1258	26011	H80CS00068	1	8.29346	61.1244	0	0	8.8161	5.30003
	2010	213022	39.3098	12.801	0.646342	2.34514	0	34966	3	South Atlantic	0	0	0	0	H80CS00774	1	52.6912	30.461	0	0	8.8161	5.30003
	2010	43322	95.9081	46.2778	3.15064	0	1	13648	2	South Atlantic	0	0	0	0	H80CS10591	1	57.415	47.3549	0	0	8.8161	5.30003
	2010	7928	5.72534	27.8143	0.232108	0	0	2585	3	South Atlantic		0	0	0	H80CS08766	0	20.0774	22.7079	0	0	8.8161	5.30003
	2010	43319	89.3187	44.2369	1.43638	2.42333	0	11348	2	South Atlantic		0			H80CS00549	1	60.3807	34.2087	0	0	8.8161	5.30003
	2010	14477	1.64519	19.6986	0	0	0	3650	3	South Atlantic		0			H80CS06642	0	13.8082	10.4658	0	0	8.8161	5.30003
	2010	87330	2.5039	14.8249	0.0268082	0	0	18651	3	South Atlantic	0	0		0	H80CS00069	1	32.4487	22.5618	0	0	8.8161	5.30003
	2010	72794	73.7637	50.2722	100	0	1	9552	3	South Atlantic	7.22	1	762	15232	H80CS00017	0	88.6621	18.75	0	0	8.8161	5.30003
	2010	58771	91.2823	4.33308	0.0057468	0	1	17401	3	South Atlantic	5.8	1	218	5081	H80CS00436	1	30.8948	65.2376	0	0	8.8161	5.30003
	2010	29130	29.7463	38.3036	5.32643	0.684588	0	5989	1	South Atlantic	0	0	0	0	H80CS00857	0	53.0973	38.1199	0	0	8.8161	5.30003
	2010	49373	70.0355	14.5896	0.384731	0.0980688	1	13256	2	New England		0			H80CS00585	1	52.6177	60.7725	0	0	8.3847	3.52799
	2010	17769	44.1545	1.98929	100	0	1	3921	3	New England	1.5	1	624	1709	H80CS00001	0	95.2308	82.5555	0	0	8.3847	3.52799
	2010	109261	95.3652	13.6775	0.168561	0	1	20764	2	New England		0			H80CS11299	1	43.5658	48.7238	0	0	8.3847	3.52799
	2010	185293	79.2765	19.4173	0.279531	0	1	34701	2	New England	0	0	0		H80CS00624	1	59.9983	51.2175	0	0	8.3847	3.52799
	2010	30080	98.0684	23.9769	0.0823949	0	1	7282	2	New England		0	0		H80CS00395	0	85.0865	44.0264	0	0	8.3847	3.52799
	2010	51193	16.8274	6.46149	0.131272	0.211494	1	13712	3	New England	0	0	0	0	H80CS00453	1	45.5659	37.4344	0	0	8.3847	3.52799
	2010	50555	16.5907	14.173	0.194308	0	0	8749	2	New England	1.16	1	262	2640	H80CS08243	0	37.0557	24.9857	0	0	8.3847	3.52799
	2010	107005	73.264	19.0632	2.16605	0	1	20175	2	New England	1	1	97	388	H80CS00452	1	66.3891	52.5353	0	0	8.3847	3.52799
	2010	44290	20.1542	12.6391	2.19591	0.698239	1	9882	1	New England	0	0	0	0	H80CS00237	0	15.7863	19.4596	0	0	8.3847	3.52799
	2010	111410	74.3409	32.9507	1.46043	0	1	21432	2	New England	0.25	1	69	142	H80CS00560	1	76.5071	40.0243	0	0	8.3847	3.52799
	2010	82729	22.0297	7.95768	0.0197135	0	1	15218	3	New England	1.51	1	200	3114	H80CS00303	1	25.1084	8.18767	0	0	8.3847	3.52799
	2010	36925	7.50645	8.60079	0.198341	0	0	11092	3	New England	0	0	0	0	H80CS00468	1	12.7209	11.6661	0	0	8.3847	3.52799
	2010	57519	15.8125	7.53605	0.284111	0	1	14079	3	New England	1	1	125	1698	H80CS07928	1	21.9547	28.2335	0	0	8.3847	3.52799
	2010	147750	56.8346	40.4131	0.595159	0	1	22515	3	New England	0	0	0	0	H80CS00465	1	82.2207	38.6498	0	0	8.3847	3.52799
	2010	152514	98.2552	15.1036	0	0	1	25292	3	New England	0	0	0	0	H80CS00600	1	62.0829	40.495	0	0	8.3847	3.52799
	2010	91675	45.2709	15.3236	4.28935	0.242424	1	25575	3	New England	0	0	0	0	H80CS00511	1	53.8104	53.4154	0	0	8.3847	3.52799
	2010	61529	94.4783	8.92857	0.323586	0	1	8344	1	New England	9.72	1	461	15345	H80CS00810	0	83.3413	69.2713	0	0	8.3847	3.52799
	2010	4611	96.7995	89.3125	0	100	0	1600	3	New England	0	0	0	0	H80CS00152	0	86.75	6.9375	0	0	8.3847	3.52799
	2010	110093	80.8297	8.51155	0.171854	0	1	20948	2	New England		0	0	0	H80CS11300	1	41.202	52.616	0	0	8.3847	3.52799
	2010	54423	95.1119	24.3579	1.85364	0	1	13433	2	New England	0	0	0	0	H80CS00151	1	11.6206	43.6314	0	0	8.3847	3.52799
	2010	138016	46.511	23.6505	0	0	1	26583	3	New England	0	0	0	0	H80CS00743	1	49.1216	35.1089	0	0	8.3847	3.52799
	2010	101572	84.7949	24.8129	0	0.344027	1	23254	2	New England	0.41	1	98	765	H80CS00803	1	54.8766	54.739	0	0	8.3847	3.52799
	2010	31471	40.7672	22.9095	100	0	1	4042	3	New England	0	0	0	0	H80CS00003	0	95.9179	64.003	0	0	8.3847	3.52799
	2010	36582	4.9459	15.8633	0	0	1	7344	3	New England	0.4	1	43	340	H80CS00601	0	14.1204	31.7266	0	0	8.3847	3.52799
	2010	76549	94.2559	39.1612	0.807448	0	1	12137	2	New England	1.49	1	276	1733	H80CS00536	1	32.4627	27.272	0	0	8.3847	3.52799
	2010	26541	20.7568	29.1363	76.0461	0	0	2605	2	New England		0			H80CS00271	0	51.2092	46.4107	0	0	8.3847	3.52799
	2010	60835	80.4173	48.7057	0.391689	0.0340599	1	11744	3	New England		0			H80CS00378	1	45.9554	26.6008	0	0	8.3847	3.52799
	2010	112436	46.7534	25.0959	11.1201	0	1	23462	2	New England	0.73	1	0	0	H80CS00257	1	39.8687	45.6355	0	0	8.3847	3.52799
	2010	41457	11.817	4.65853	1.65454	5.37433	1	8522	3	New England	0.1	1	38	106	H80CS00806	0	13.4358	48.2164	0	0	8.3847	3.52799
	2010	121007	58.4291	16.2963	100	0	1	14175	2	New England	3.08	1	199	2686	H80CS00006	1	67.1605	60.0212	0	0	8.3847	3.52799
	2010	59453	48.514	30.9965	0.0426949	0	1	11711	2	New England	0	0			H80CS00494	1	37.9643	37.8362	0	0	8.3847	3.52799
	2010	38138	13.2483	16.4967	0.147292	0	1	8826	2	New England	0	0	0	0	H80CS00499	0	24.2352	6.88874	0	0	8.3847	3.52799
	2010	59574	32.3134	15.3155	1.82801	0	1	12582	2	New England	2.78	1	524	4793	H80CS04215	1	37.8477	46.5665	0	0	8.3847	3.52799
	2010	108416	65.4198	11.5914	1.3773	0.437318	1	19894	2	New England	0	0	0	0	H80CS00397	1	73.2733	63.969	0	0	8.3847	3.52799
	2010	177894	94.2743	12.9429	2.36287	0	1	36862	3	New England	2.41	1	242	2485	H80CS00314	1	54.7474	56.858	0	0	8.3847	3.52799
	2010	236790	72.7787	30.6202	0	0	1	52351	2	New England		0			H80CS00058	1	44.853	31.6594	0	0	8.3847	3.52799
	2010	58678	11.689	39.6753	0.299662	1.373	0	18354	3	East North Central		0			H80CS00390	1	37.3434	37.3434	0	0	7.0318	4.44168
	2010	205652	47.2603	40.9218	0.114938	7.30344	0	51332	2	East North Central		0			H80CS00689	1	64.5543	39.9147	0	0	7.0318	4.44168
	2010	67424	86.7035	84.0981	0	0	1	15124	2	East North Central		0			H80CS00724	1	60.923	12.576	0	0	7.0318	4.44168
	2010	21301	89.1714	75.976	0	0.03003	1	6660	2	East North Central	0	0	0	0	H80CS08738	0	71.9369	20.6006	0	0	7.0318	4.44168
	2010	34480	94.6798	53.1043	15.0634	0	1	11903	2	East North Central	0.1	1	32	32	H80CS00033	1	54.7173	33.2269	0	0	7.0318	4.44168
	2010	73775	52.2964	25.5226	8.57041	2.2331	1	19614	2	East North Central		0			H80CS00336	1	55.0015	55.0831	0	0	7.0318	4.44168
	2010	152404	66.6445	38.6317	1.90239	16.4685	0	47782	3	East North Central		0			H80CS00771	1	72.4185	45.6699	0	0	7.0318	4.44168
	2010	46365	13.8259	33.0627	10.421	1.96702	0	11947	3	East North Central	0	0	0	0	H80CS00497	1	62.9865	33.364	0	0	7.0318	4.44168
	2010	38568	1.664	15.8035	0	0	0	13149	3	East North Central		0			H80CS00190	1	26.1161	21.8496	0	0	7.0318	4.44168
	2010	10139	73.9331	27.1364	0.49975	0	0	2001	3	East North Central	1	1	64	242	H80CS06664	0	16.7916	14.4928	0	0	7.0318	4.44168
	2010	97952	23.4442	27.1381	0.961797	0.434732	1	25993	3	East North Central		0			H80CS00772	1	36.2752	55.2418	0	0	7.0318	4.44168
	2010	26134	85.2206	47.5915	30.5039	0	1	8117	3	East North Central	0	0	0	0	H80CS00031	0	26.0811	41.7765	0	0	7.0318	4.44168
	2010	21109	58.0159	40.2469	3.17507	0	1	6803	2	East North Central	0	0	0	0	H80CS06663	0	37.9244	44.598	0	0	7.0318	4.44168
	2010	25200	2.37228	36.9527	0.0440044	0.253025	0	9090	1	East North Central	0	0	0	0	H80CS00332	0	40.495	42.8273	0	0	7.0318	4.44168
	2010	65901	92.5723	42.3384	0.0393236	0	1	15258	1	East North Central	1	1	193	483	H80CS00398	1	27.3496	44.8027	0	0	7.0318	4.44168
	2010	30055	17.5871	17.0921	0	0	0	8384	3	East North Central		0			H80CS08752	0	32.3235	41.6388	0	0	7.0318	4.44168
	2010	73220	57.7438	33.6857	7.92339	0.0180693	1	22137	3	East North Central	0	0	0	0	H80CS00030	1	79.2248	55.6173	0	0	7.0318	4.44168
	2010	15018	98.0084	75.3319	0	100	0	2862	3	East North Central	0	0	0	0	H80CS00669	0	81.3767	24.6681	0	0	7.0318	4.44168
	2010	99818	57.486	38.3708	2.94175	0.0155237	1	25767	3	East North Central	0	0	0	0	H80CS00435	1	24.3257	48.0382	0	0	7.0318	4.44168
	2010	76778	52.3295	13.6322	0.0852012	0	1	15258	3	East North Central	0	0	0	0	H80CS00684	1	63.7239	54.4763	0	0	7.0318	4.44168
	2010	28166	1.20733	30.9911	0.0406174	0.0541565	0	7386	3	East North Central	2.35	1	454	3117	H80CS00756	0	27.1866	17.0051	0	0	7.0318	4.44168
	2010	94074	36.9925	24.7507	0.378837	0.426736	1	22965	3	East North Central		0			H80CS00865	1	79.2031	63.366	0	0	7.0318	4.44168
	2010	6682	71.0461	76.0143	0.894988	0.387828	1	3352	1	East North Central		0			H80CS00283	0	60.0239	9.18854	0	0	7.0318	4.44168
	2010	101189	1.85906	27.2198	0.931918	0.388299	0	23178	2	East North Central	0	0	0	0	H80CS00679	1	32.4791	24.7131	0	0	7.0318	4.44168
	2010	62160	2.49391	25.2733	3.33042	1.85104	0	13722	3	East North Central	0	0	0	0	H80CS00402	1	63.6205	19.7274	0	0	7.0318	4.44168
	2010	138612	31.5863	26.7903	1.79911	0	1	31071	3	East North Central	0	0	0	0	H80CS00586	1	19.6228	54.3755	0	0	7.0318	4.44168
	2010	35970	1.54574	18.5739	0.250868	0.202624	0	10364	3	East North Central	0	0	0	0	H80CS19533	1	35.8452	21.3238	0	0	7.0318	4.44168
	2010	171601	64.0879	35.3702	5.29291	0.813692	1	51125	2	East North Central	0	0	0	0	H80CS00770	1	73.0993	53.0249	0	0	7.0318	4.44168
	2010	159948	12.8137	19.7825	0.931384	1.10636	0	37149	3	East North Central	3.87	1	352	7242	H80CS00108	1	39.6108	31.0426	0	0	7.0318	4.44168
	2010	53557	5.19874	31.5576	0	0	0	13816	3	West North Central	0	0	0	0	H80CS00706	1	19.6294	19.1083	0	0	4.4307	5.26026
	2010	22155	10.9677	13.6959	0	0	0	4578	3	West North Central	0	0	0	0	H80CS00496	0	9.54565	10.1791	0	0	4.4307	5.26026
	2010	33061	66.2575	45.3596	0.316781	0.205479	1	11680	3	West North Central		0			H80CS00198	1	44.4521	36.661	0	0	4.4307	5.26026
	2010	30778	68.273	30.9627	0	0	1	10658	3	West North Central		0			H80CS00859	1	60.3021	48.4988	0	0	4.4307	5.26026
	2010	37186	97.4448	82.3787	0	91.66	0	7542	3	West North Central	0	0	0	0	H80CS00660	0	89.0878	15.8711	0	0	4.4307	5.26026
	2010	26296	63.0198	41.4917	0	0	1	9908	3	West North Central		0			H80CS00516	0	45.8014	33.3569	0	0	4.4307	5.26026
	2010	131017	81.1966	52.8566	6.30936	0.0119836	1	33379	3	West North Central	0.91	1	576	1425	H80CS00790	1	43.9258	31.1333	0	0	4.4307	5.26026
	2010	8650	80.5391	41.4372	100	0	1	3813	3	West North Central	0	0	0	0	H80CS00028	0	98.5838	53.475	0	0	4.4307	5.26026
	2010	31961	7.58907	25.6205	1.03803	0	1	10597	3	West North Central	0	0	0	0	H80CS00811	1	70.9257	58.2618	0	0	4.4307	5.26026
	2010	15566	92.2902	37.3629	1.24626	0.997009	1	4012	3	West North Central		0			H80CS06661	0	76.1715	38.2104	0	0	4.4307	5.26026
	2010	79013	90.7867	41.4319	1.37532	0	1	22613	3	West North Central	0	0	0	0	H80CS06703	1	9.57856	43.8288	0	0	4.4307	5.26026
	2010	10331	33.2027	63.8025	2.34085	3.36854	0	3503	3	West North Central	0	0	5	5	H80CS12884	0	43.5912	23.0945	0	0	4.4307	5.26026
	2010	64397	76.0145	37.4001	0	0	1	15639	3	West North Central	0	0	0	0	H80CS00112	1	43.4235	36.0829	0	0	4.4307	5.26026
	2010	21070	89.6453	57.844	0	0	1	5705	3	West North Central	1	1	83	118	H80CS00441	0	40.631	27.6249	0	0	4.4307	5.26026
	2010	60193	70.9147	29.5392	1.10551	1.09667	1	11307	2	West North Central	0	0	0	0	H80CS00241	1	41.3018	41.859	0	0	4.4307	5.26026
	2010	35481	25.9293	39.9506	0	0	0	10941	3	East South Central	0	0	0	0	H80CS00635	1	54.081	21.2412	0	0	3.3701	2.49385
	2010	107989	92.6793	44.129	8.27931	0	1	36561	3	East South Central	1	1	1188	1422	H80CS00084	1	86.9232	37.1626	0	0	3.3701	2.49385
	2010	41395	78.6595	49.7688	1.03513	0.0552067	0	14491	3	East South Central	0	0		0	H80CS00439	1	69.9124	25.4779	0	0	3.3701	2.49385
	2010	56359	94.7271	55.5961	0	0.802443	0	16699	3	East South Central	0	0	0	0	H80CS00484	1	18.0011	34.7865	0	0	3.3701	2.49385
	2010	30577	50.9304	50.06	0.07	0	0	10000	3	East South Central	0	0	0	0	H80CS00432	1	48.04	20.18	0	0	3.3701	2.49385
	2010	9377	49.0291	40.8435	0	0	0	2774	3	East South Central	0	0			H80CS00609	0	35.4001	19.5025	0	0	3.3701	2.49385
	2010	9785	89.3314	35.7567	2.52226	0	0	3370	3	East South Central		0			H80CS00482	0	77.5668	30.1187	0	0	3.3701	2.49385
	2010	47821	97.475	52.4037	2.16037	0.953678	0	10276	3	East South Central	0	0	0	0	H80CS00085	1	66.086	22.7715	0	0	3.3701	2.49385
	2010	39116	92.1975	33.1503	0	0	0	20944	1	East South Central		0			H80CS00580	1	52.2393	35.3753	0	0	3.3701	2.49385
	2010	67713	75.4307	38.1266	1.54991	0.104557	0	16259	3	East South Central	0	0	0	0	H80CS00538	1	42.5733	40.9496	0	0	3.3701	2.49385
	2010	106696	51.3512	40.4037	0.175646	0.0104863	0	38145	3	East South Central	0	0	4	8	H80CS00610	1	78.2619	31.16	0	0	3.3701	2.49385
	2010	95200	56.6053	40.1625	0	0	1	42821	3	East South Central	0	0	0	0	H80CS00487	1	62.5207	40.5385	0	0	3.3701	2.49385
	2010	11863	63.4953	52.8038	0	0	0	5011	3	East South Central	0	0	0	0	H80CS00775	0	76.6115	20.2554	0	0	3.3701	2.49385
	2010	45746	94.0355	32.606	0.399783	3.12373	0	14758	3	East South Central	0	0	0	0	H80CS00480	1	50.6573	30.3971	0	0	3.3701	2.49385
	2010	29796	22.4094	31.4823	0.970772	0.0521921	0	9580	3	East South Central	0	0	0	0	H80CS00633	0	47.9958	8.89353	0	0	3.3701	2.49385
	2010	12702	24.0586	35.4742	0.752634	0.326141	0	3986	1	East South Central	0	0	0	0	H80CS00819	0	44.7065	19.8194	0	0	3.3701	2.49385
	2010	24475	90.3761	62.1374	2.58696	0.0125581	0	7963	3	East South Central	0	0	0	0	H80CS00582	0	91.9503	21.3613	0	0	3.3701	2.49385
	2010	21063	50.1418	60.1171	0	0	0	7858	1	East South Central		0			H80CS00431	0	53.3469	17.5235	0	0	3.3701	2.49385
	2010	97966	44.9755	52.6969	9.93079	0.786657	0	32797	3	East South Central	0.85	1	185	562	H80CS00188	1	61.4782	26.6945	0	0	3.3701	2.49385
	2010	33484	96.5294	14.6369	0	0	1	7119	3	East South Central	0	0	0	0	H80CS00860	0	29.7092	18.9352	0	0	3.3701	2.49385
	2010	5064	1.63934	45.0199	0	0	0	2259	3	East South Central	0	0		0	H80CS00096	0	59.8052	18.1054	0	0	3.3701	2.49385
	2010	44065	8.11003	28.3503	0.00684791	0	1	14603	1	West North Central	0	0	0	0	H80CS00211	1	20.4273	44.1485	0	0	10.0018	4.05749
	2010	220884	73.4823	44.4786	9.996	0	1	40026	3	West North Central	1	1	538	1684	H80CS00599	1	68.9102	42.36	0	0	10.0018	4.05749
	2010	34646	0	50.9243	0	0	0	8222	3	West North Central	0	0	0	0	H80CS00132	0	70.0073	25.9061	0	0	10.0018	4.05749
	2010	17342	3.47892	17.6815	1.34973	0.254949	0	6668	1	West North Central	0	0	0	0	H80CS00301	0	12.8074	62.6125	0	0	10.0018	4.05749
	2010	32721	24.1545	28.0173	0	0	0	9023	3	West North Central	0	0	0	0	H80CS06668	0	75.6179	44.3644	0	0	10.0018	4.05749
	2010	149428	85.644	59.092	21.9784	0	1	42114	2	West North Central	2	1	1423	8657	H80CS00415	1	84.4066	32.6661	0	0	10.0018	4.05749
	2010	48879	26.8248	40.3837	1.43566	0.00661594	0	15115	3	West North Central	0	0	0	0	H80CS00673	1	34.4095	46.1396	0	0	10.0018	4.05749
	2010	99487	96.8843	49.9119	1.31189	0.00374827	1	26679	2	West North Central		0			H80CS00749	1	76.1273	33.7981	0	0	10.0018	4.05749
	2010	94180	11.4628	23.4149	0.367791	0	1	30724	2	West North Central	0	0	0	0	H80CS00275	1	16.5864	63.9175	0	0	10.0018	4.05749
	2010	59932	29.7403	34.7946	3.06448	5.38412	0	18796	1	West North Central	0	0			H80CS00557	1	73.4518	37.8059	0	0	10.0018	4.05749
	2010	19015	2.29662	39.5109	0	0	0	6216	3	West North Central	0	0	0	0	H80CS00457	0	34.3147	34.3147	0	0	10.0018	4.05749
	2010	71520	53.545	37.0068	2.05287	0.015021	1	19972	3	West North Central	0	0	0	0	H80CS00492	1	54.0457	45.3134	0	0	10.0018	4.05749
	2010	121673	9.46355	23.9204	3.70136	0.833559	0	33231	2	West North Central		0			H80CS00671	1	43.5647	27.5074	0	0	10.0018	4.05749
	2010	113256	89.6183	39.5976	1.07404	0	1	36684	3	West North Central	0	0	0	0	H80CS00133	1	43.8011	45.7802	0	0	10.0018	4.05749
	2010	54230	3.51968	29.3222	0.474124	0.166945	0	14975	3	West North Central		0			H80CS00703	1	24.7346	34.197	0	0	10.0018	4.05749
	2010	20702	1.64609	25.8998	0.0904323	0	0	5529	3	West North Central	0	0	0	0	H80CS06670	0	51.6549	38.4518	0	0	10.0018	4.05749
	2010	28875	26.6288	24.2162	0.855107	0	0	8420	2	West North Central	0	0	0	0	H80CS08748	0	32.2803	54.9644	0	0	10.0018	4.05749
	2010	49564	32.0593	7.10646	0.694766	0.0132336	1	15113	3	West North Central	0	0	0	0	H80CS00573	1	45.8744	41.6595	0	0	10.0018	4.05749
	2010	68805	62.3638	45.2953	0	0.74695	1	18609	3	West North Central	8.57	1	656	10324	H80CS00784	1	19.2326	47.0418	0	0	10.0018	4.05749
	2010	39824	11.4359	28.9041	1.46798	0	0	7902	1	West North Central	0	0	0	0	H80CS08757	0	68.0967	46.9501	0	0	10.0018	4.05749
	2010	58377	4.6185	16.2313	0	0	0	14164	3	West North Central	0.09	1	72	109	H80CS00731	1	40.8783	29.3279	0	0	10.0018	4.05749
	2010	10388	11.1977	24.4256	0.161225	1.33011	0	2481	3	Mountain	0	0	0	0	H80CS00869	0	24.4659	7.85973	0	0	5.4578	3.94172
	2010	20040	4.4246	42.7798	0.487365	0.830325	0	5540	3	Mountain		0			H80CS00805	0	44.657	19.6751	0	0	5.4578	3.94172
	2010	45186	10.4765	50.8614	13.9323	2.65041	0	11319	3	Mountain	1	1	271	1168	H80CS00528	1	68.4424	26.1154	0	0	5.4578	3.94172
	2010	71824	15.8732	47.9916	25.5688	0	1	17228	3	Mountain	1.58	1	342	670	H80CS00418	1	30.2879	19.1665	0	0	5.4578	3.94172
	2010	5001	6.06607	34.4546	3.0581	0.713558	0	1962	3	Mountain		0			H80CS10594	0	35.7288	14.4241	0	0	5.4578	3.94172
	2010	4661	57.8087	33.1971	0	0	0	1223	1	Mountain	0.64	1	100	694	H80CS00297	0	56.5004	11.529	0	0	5.4578	3.94172
	2010	16082	85.5634	94.6962	0	100	0	5053	3	Mountain		0			H80CS00704	0	86.7999	3.50287	0	0	5.4578	3.94172
	2010	8962	32.709	18.5564	0	0	0	2937	3	Mountain	0	0	0	0	H80CS01451	0	26.6939	20.9738	0	0	5.4578	3.94172
	2010	3013	4.64824	65.0641	0.42735	0	0	936	3	Mountain	0	0	0	0	H80CS01450	0	28.7393	8.01282	0	0	5.4578	3.94172
	2010	8433	20.9311	52.1181	0.609756	22.9782	0	3116	2	Mountain		0			H80CS08219	0	43.0039	23.267	0	0	5.4578	3.94172
	2010	13588	7.54864	64.6394	1.77237	0.104257	0	5755	3	Mountain	0	0	0	0	H80CS12847	0	49.1225	12.0591	0	0	5.4578	3.94172
	2010	70540	6.49806	35.8583	5.34766	0.211251	0	16568	3	Mountain	0	0	0	0	H80CS00799	1	62.5483	24.7767	0	0	5.4578	3.94172
	2010	13945	14.7524	57.4021	1.46819	0	1	4904	3	Mountain	0	0	0	0	H80CS00566	0	51.6109	15.9054	0	0	5.4578	3.94172
	2010	39362	8.88754	68.0613	10.1448	2.21888	0	10636	3	Mountain		0			H80CS00736	1	44.5844	12.956	0	0	5.4578	3.94172
	2010	22617	10.8259	44.1629	7.04727	0	0	7024	3	Mountain		0			H80CS00515	0	43.0666	13.9379	0	0	5.4578	3.94172
	2010	39776	64.4818	51.3065	0	0	1	11137	1	West North Central	0	0	0	0	H80CS00236	1	27.0001	31.4627	0	0	3.1757	5.47543
	2010	21027	56.4646	57.5954	5.53897	0	0	6030	3	West North Central	0.09	1	53	169	H80CS00862	0	40.2819	15.34	0	0	3.1757	5.47543
	2010	85565	85.8634	56.4032	1.66815	0	1	21341	3	West North Central	0	0	0	0	H80CS00737	1	50.2366	29.6331	0	0	3.1757	5.47543
	2010	45205	64.8574	58.5375	15.7242	0	1	12732	3	West North Central		0			H80CS00438	1	83.6711	27.9453	0	0	3.1757	5.47543
	2010	13950	33.8427	53.7811	0.449498	0.76679	0	3782	3	West North Central		0			H80CS10590	0	30.698	17.7155	0	0	3.1757	5.47543
	2010	32910	44.8649	62.6888	0.349519	5.71714	0	8011	3	West North Central	0	0	0	0	H80CS00329	0	56.0604	21.0835	0	0	3.1757	5.47543
	2010	60539	61.2721	47.1649	5.9688	0.027506	1	25449	3	Mountain	0.25	1	76	83	H80CS00539	1	55.0159	40.8189	0	0	16.2559	2.48098
	2010	138250	63.7939	43.3567	9.07204	0.102794	0	49614	3	Mountain	0	0	0	0	H80CS00818	1	41.8652	23.2031	0	0	16.2559	2.48098
	2010	14610	2.40096	15.1154	0.0714116	0	0	4201	2	New England	0	0	0	0	H80CS06655	0	21.8281	16.4485	0	0	8.811400000000001	2.58266
	2010	2022	19.6809	92.7461	100	0.259067	1	386	2	New England	0.13	1	16	22	H80CS12867	0	94.0415	4.40415	0	0	8.811400000000001	2.58266
	2010	73137	18.1011	33.2168	9.49741	0	0	16594	3	New England	2	1	217	1008	H80CS00640	1	49.9638	20.5315	0	0	8.811400000000001	2.58266
	2010	36199	9.89918	37.5202	0.683995	0.584504	1	8041	2	New England	0.04	1	177	831	H80CS04210	0	72.578	42.1838	0	0	8.811400000000001	2.58266
	2010	20186	16.9981	53.6071	26.1656	0.603108	0	4311	3	New England	1.11	1	217	725	H80CS00239	0	62.3521	32.5447	0	0	8.811400000000001	2.58266
	2010	15021	6.73666	30.7626	0	0	0	3488	3	New England		0			H80CS00295	0	12.8727	27.0642	0	0	8.811400000000001	2.58266
	2010	6857	13.1374	82.5063	100	0	1	1189	3	New England	0.5	1	64	91	H80CS00002	0	89.4029	8.32632	0	0	8.811400000000001	2.58266
	2010	51746	1.25561	12.7731	0	0	0	12495	3	New England		0			H80CS00508	1	22.3369	14.2537	0	0	8.811400000000001	2.58266
	2010	26221	44.9419	54.1864	2.48521	1.36095	1	6760	3	New England		0			H80CS00571	0	58.2988	31.0355	0	0	8.811400000000001	2.58266
	2010	31401	1.987	19.0893	0.0838826	0.263631	0	8345	3	New England	0	0	0	0	H80CS00554	0	20.2157	15.6501	0	0	8.811400000000001	2.58266
	2010	89168	92.535	52.2994	0.0429387	0	1	23289	3	Middle Atlantic	0	0	0	0	H80CS00062	1	42.4106	35.9741	0	0	4.2425	3.29849
	2010	81112	92.9204	45.3496	0.488606	0	1	23127	3	Middle Atlantic		0			H80CS00253	1	73.1829	46.1798	0	0	4.2425	3.29849
	2010	245388	96.7604	51.0041	0.107948	0	1	72257	3	Middle Atlantic	1.92	1	205	1721	H80CS00521	1	78.1115	41.7842	0	0	4.2425	3.29849
	2010	48915	91.3594	24.3216	4.20732	0.27439	1	13120	3	Middle Atlantic	0	0	0	0	H80CS07588	1	40.5335	58.186	0	0	4.2425	3.29849
	2010	27554	60.4176	34.9741	2.0152	2.49972	1	9081	3	Middle Atlantic	0	0	0	0	H80CS00874	0	79.9912	55.3023	0	0	4.2425	3.29849
	2010	53245	97.6033	41.0008	1.80476	0	1	18285	3	Middle Atlantic	0	0	0	0	H80CS00163	1	75.4717	49.0019	0	0	4.2425	3.29849
	2010	58872	87.8831	52.5539	4.34166	0	1	14096	1	Middle Atlantic		0			H80CS00520	1	76.5536	42.7568	0	0	4.2425	3.29849
	2010	50769	62.4405	42.9109	0.0307055	0	1	13027	3	Middle Atlantic	0	0	0	0	H80CS12855	1	74.8829	48.4379	0	0	4.2425	3.29849
	2010	34570	82.4147	69.2339	4.77872	0.147795	1	12179	3	Middle Atlantic	0	0	0	0	H80CS04211	1	56.31	24.2302	0	0	4.2425	3.29849
	2010	130251	85.0598	26.7121	0	0.0750255	1	33322	1	Middle Atlantic		0			H80CS00172	1	77.6904	59.4712	0	0	4.2425	3.29849
	2010	177464	66.4207	37.3666	9.73481	14.9788	1	48455	3	Middle Atlantic	0	0	0	0	H80CS00164	1	31.6913	44.5774	0	0	4.2425	3.29849
	2010	88962	90.1172	43.0236	0.807424	0	1	27371	1	Middle Atlantic	0.14	1	175	246	H80CS00645	1	77.257	45.3253	0	0	4.2425	3.29849
	2010	70272	51.2212	40.5172	1.30331	1.80899	1	19182	3	Middle Atlantic		0			H80CS06656	1	44.7764	51.9341	0	0	4.2425	3.29849
	2010	23294	62.3374	60.2645	100	0.358584	1	4462	2	Middle Atlantic	0.85	1	437	1472	H80CS00858	0	86.7548	21.4254	0	0	4.2425	3.29849
	2010	146422	71.5312	37.0377	1.64339	10.8506	1	52209	3	Middle Atlantic	0	0	0	0	H80CS00380	1	71.8037	49.5911	0	0	4.2425	3.29849
	2010	16644	92.1436	93.0131	100	0	1	3893	3	Middle Atlantic	0.54	1	20	51	H80CS00009	0	99.4863	5.83098	0	0	4.2425	3.29849
	2010	46312	3.88282	8.36571	0	0	1	12611	3	Middle Atlantic	0	0	0	0	H80CS12868	1	12.8539	59.3767	0	0	4.2425	3.29849
	2010	60454	90.1245	36.026	15.7055	0	1	13543	3	Middle Atlantic	0	0	0	0	H80CS19534	1	43.8012	49.7822	0	0	4.2425	3.29849
	2010	61353	87.3958	44.4914	13.5222	1.68368	1	17046	2	Middle Atlantic	0.5	1	615	978	H80CS00531	1	41.4115	42.532	0	0	4.2425	3.29849
	2010	6691	73.2558	41.2296	100	0	1	1773	2	Middle Atlantic	0.5	1	81	362	H80CS09032	0	94.529	53.1867	0	0	4.2425	3.29849
	2010	71949	67.8518	34.901	4.8083	0.589846	0	18988	3	Mountain		0			H80CS00404	1	37.4184	38.8772	0	0	9.275499999999999	4.37067
	2010	51114	91.584	74.5923	5.75412	0	1	11835	2	Mountain	2.47	1	548	3266	H80CS08229	1	81.4618	19.0199	0	0	9.275499999999999	4.37067
	2010	28276	64.8833	86.7035	91.6954	0	1	4347	3	Mountain	0.42	1		335	H80CS00036	0	94.801	13.2965	0	0	9.275499999999999	4.37067
	2010	160419	63.0335	49.1383	1.25895	30.075	0	35744	3	Mountain	1	1	127	1201	H80CS00603	1	73.562	33.7931	0	0	9.275499999999999	4.37067
	2010	76947	81.6018	39.8332	0.960901	0.231942	0	18108	3	Mountain		0			H80CS00605	1	83.6426	25.4031	0	0	9.275499999999999	4.37067
	2010	11680	42.4863	25.1728	0.109131	0	0	2749	3	Mountain	0.5	1	16	281	H80CS00861	0	44.9618	19.6071	0	0	9.275499999999999	4.37067
	2010	10256	72.7745	18.6731	0	0	0	3090	3	Mountain	0.67	1	91	371	H80CS00403	0	31.1327	15.3074	0	0	9.275499999999999	4.37067
	2010	6520	81.9785	29.3472	0	0	0	1731	3	Mountain	0.35	1	30	262	H80CS00296	0	22.7614	23.7435	0	0	9.275499999999999	4.37067
	2010	111591	86.2963	40.1126	8.65095	2.18933	0	22564	3	Mountain	0	0	0	0	H80CS00316	1	58.8504	34.0853	0	0	9.275499999999999	4.37067
	2010	62843	82.9903	57.5529	7.8162	1.85482	1	13101	2	Mountain	0	0	0	0	H80CS00606	1	46.9888	25.8301	0	0	9.275499999999999	4.37067
	2010	72250	58.2798	17.1051	0.221323	0.474263	0	15814	3	Mountain	0	0		0	H80CS00744	1	13.545	28.0195	0	0	9.275499999999999	4.37067
	2010	294165	57.3438	34.175	3.96631	0.635089	0	58417	2	Mountain	4	1	577	14644	H80CS00205	1	19.9993	26.9339	0	0	9.275499999999999	4.37067
	2010	164429	75.2531	29.7275	0	0	1	55410	2	Mountain	0	0	0	0	H80CS00202	1	37.19	28.4822	0	0	9.275499999999999	4.37067
	2010	47385	89.7978	43.3078	0.20525	0	0	9257	3	Mountain		0			H80CS00607	0	49.9946	24.0359	0	0	9.275499999999999	4.37067
	2010	13609	62.8059	32.3318	0.304812	0.391901	0	4593	3	Mountain	0	0	0	0	H80CS00208	0	23.993	23.1004	0	0	9.275499999999999	4.37067
	2010	8246	97.4417	4.04267	100	0	1	1781	1	Middle Atlantic	0	0	0	0	H80CS08224	0	97.6979	90.0056	0	0	5.5423	4.72698
	2010	152078	97.209	17.301	0.0698658	0	1	27195	3	Middle Atlantic		0			H80CS00430	1	64.9531	62.585	0	0	5.5423	4.72698
	2010	11687	78.6697	7.95675	0.554477	0.609925	1	3607	3	Middle Atlantic	0	0	0	0	H80CS12866	0	17.1888	61.7411	0	0	5.5423	4.72698
	2010	54652	96.5973	6.31536	0	0	1	14821	3	Middle Atlantic	0.5	1			H80CS00510	1	6.99683	72.7819	0	0	5.5423	4.72698
	2010	95706	9.43116	9.41663	0	0	1	23193	3	Middle Atlantic		0			H80CS00064	1	77.6743	69.1459	0	0	5.5423	4.72698
	2010	80040	97.8807	79.7523	96.9938	0	1	39086	2	Middle Atlantic	0	0	0	0	H80CS00268	1	95.1773	18.4209	0	0	5.5423	4.72698
	2010	64472	1.48835	15.1828	0	0	0	13456	3	Middle Atlantic	0	0	0	0	H80CS00166	1	9.04429	22.451	0	0	5.5423	4.72698
	2010	35381	94.7348	18.7324	0.127779	0.0511117	1	7826	2	Middle Atlantic		0			H80CS00410	0	84.3982	52.4534	0	0	5.5423	4.72698
	2010	24784	64.4951	30.3194	100	0	1	9047	3	Middle Atlantic	0	0	0	0	H80CS00306	0	82.5688	27.2245	0	0	5.5423	4.72698
	2010	9038	96.8453	68.7593	100	0	1	2023	3	Middle Atlantic	1	1	261	606	H80CS00013	0	99.9506	25.2101	0	0	5.5423	4.72698
	2010	254568	65.2597	22.9084	0.24217	0.00931424	1	42945	2	Middle Atlantic	7.55	1	1032	18033	H80CS00434	1	52.2925	50.057	0	0	5.5423	4.72698
	2010	38821	98.0119	24.2393	0	0	1	8841	3	Middle Atlantic	0	0	0	0	H80CS00060	0	18.6404	66.5988	0	0	5.5423	4.72698
	2010	691637	81.6585	27.3099	5.4862	0	1	110696	2	Middle Atlantic	11.93	1	1606	9682	H80CS07914	1	73.9954	46.7153	0	0	5.5423	4.72698
	2010	40596	33.9736	11.7505	0	0	1	11174	3	Middle Atlantic		0			H80CS00171	1	57.4369	46.4829	0	0	5.5423	4.72698
	2010	349479	52.2805	17.7285	2.76887	0	1	74868	2	Middle Atlantic	0	0	0	0	H80CS00768	1	44.9992	37.3965	0	0	5.5423	4.72698
	2010	370530	98.8832	10.7068	0.619968	0	1	78875	2	Middle Atlantic	0.93	1	1398	7562	H80CS00625	1	8.45135	66.8628	0	0	5.5423	4.72698
	2010	47072	60.0063	26.2262	0	0	1	14924	3	Middle Atlantic		0			H80CS00475	1	4.42241	52.238	0	0	5.5423	4.72698
	2010	42980	82.0532	11.7191	63.7623	0	1	4258		Middle Atlantic	0	0	0	0	H80CS01765	0	94.4575	80.1785	0	0	5.5423	4.72698
	2010	41251	98.5713	32.714	0.254089	0	1	12594	3	Middle Atlantic	0	0	0	0	H80CS00327	1	83.0634	47.5385	0	0	5.5423	4.72698
	2010	361369	58.3998	14.3318	3.3567	0.00672013	1	89284	3	Middle Atlantic	0	0	0	0	H80CS00167	1	6.53645	20.4146	0	0	5.5423	4.72698
	2010	40070	84.3312	19.7053	0.0685401	0.03427	1	11672	3	Middle Atlantic		0			H80CS00157	1	32.4109	59.4585	0	0	5.5423	4.72698
	2010	326461	98.5703	53.0927	7.50419	0	1	105621	3	Middle Atlantic	0.99	1	980	1300	H80CS00161	1	25.9191	30.7496	0	0	5.5423	4.72698
	2010	37359	4.11709	13.3803	0.386188	0.37483	0	8804	3	Middle Atlantic	0	0	0	0	H80CS08746	0	14.3344	42.1286	0	0	5.5423	4.72698
	2010	67679	99.3699	10.1035	1.92552	1.77613	1	18073	3	Middle Atlantic	1.58	1	60	110	H80CS00589	1	30.7088	71.604	0	0	5.5423	4.72698
	2010	74299	50.6978	53.1018	0	49.6587	0	16410	2	Middle Atlantic	0.5	1	374	397	H80CS00849	1	76.0024	28.0012	0	0	5.5423	4.72698
	2010	104383	87.0991	16.0253	0.34463	0.0820546	1	24374	1	Middle Atlantic	0.99	1	328	3133	H80CS00165	1	22.2901	61.1348	0	0	5.5423	4.72698
	2010	137940	5.37992	8.15703	0.00735862	0.971338	1	27179	3	Middle Atlantic	0	0	0	0	H80CS00281	1	9.2829	75.2603	0	0	5.5423	4.72698
	2010	87705	69.6892	32.1544	0.162276	0	1	20952	2	Middle Atlantic	18.62	1	677	21368	H80CS00433	1	21.9693	50.8973	0	0	5.5423	4.72698
	2010	71209	95.2682	16.4659	0.0155779	0.0103853	1	19258	1	Middle Atlantic	0	0	0	0	H80CS00392	1	0.758126	61.2317	0	0	5.5423	4.72698
	2010	278278	65.5894	40.6371	5.42998	11.603	1	63794	2	Middle Atlantic	5.63	1	397	8459	H80CS00313	1	53.4925	34.37	0	0	5.5423	4.72698
	2010	71676	56.2071	27.1595	34.3392	0	1	16867	2	Middle Atlantic	1	1	1200	1547	H80CS00782	1	49.9852	36.9005	0	0	5.5423	4.72698
	2010	5857	75.9659	37.057	100	0	1	2229	3	Middle Atlantic	0.5	1	0	0	H80CS11274	0	92.2835	56.393	0	0	5.5423	4.72698
	2010	33564	93.1437	7.56217	0	0	1	5911	3	Middle Atlantic		0			H80CS00235	0	60.0068	44.4595	0	0	5.5423	4.72698
	2010	256067	99.4685	33.6547	0.197283	0.0269022	1	44606	3	Middle Atlantic	0	0	0	0	H80CS00472	1	78.3146	56.1651	0	0	5.5423	4.72698
	2010	34063	93.324	45.6335	100	0	1	9298	2	Middle Atlantic	0.5	1	80	200	H80CS00007	0	74.5429	43.3857	0	0	5.5423	4.72698
	2010	71064	0.684262	24.5022	0	0	1	19386	1	Middle Atlantic		0			H80CS00292	1	10.6933	56.4634	0	0	5.5423	4.72698
	2010	271931	94.0511	29.4584	0	0	1	38254		Middle Atlantic	0	0		0	H80CS00597	1	51.6155	54.9197	0	0	5.5423	4.72698
	2010	113549	77.3599	28.7592	0	0.00726058	1	13773	2	Middle Atlantic	19.41	1	905	49822	H80CS00469	1	68.0534	46.8743	0	0	5.5423	4.72698
	2010	26184	75.31	13.1135	0.785238	0	1	2547	3	Middle Atlantic	3.75	1	139	4335	H80CS10579	0	4.86847	36.0424	0	0	5.5423	4.72698
	2010	272125	99.5293	21.0775	0.740585	0	1	42804	3	Middle Atlantic	0	0		0	H80CS00368	1	34.1136	63.1763	0	0	5.5423	4.72698
	2010	170061	86.6747	49.1088	0	0	1	35627	3	Middle Atlantic	0	0	0	0	H80CS00160	1	70.5841	30.2018	0	0	5.5423	4.72698
	2010	53319	4.81847	11.6325	0	0	0	14279	3	Middle Atlantic	0	0	0	0	H80CS00065	1	44.1207	29.4909	0	0	5.5423	4.72698
	2010	25181	88.7129	44.1757	0	0	1	7898	3	Middle Atlantic		0			H80CS16639	0	75.88	51.5447	0	0	5.5423	4.72698
	2010	32136	87.132	18.399	100	0	1	2386	1	Middle Atlantic	5.4	1	1332	11074	H80CS00010	0	96.4795	63.0344	0	0	5.5423	4.72698
	2010	200582	80.035	28.6269	3.26554	0.196194	1	45873	3	Middle Atlantic	0	0	0	0	H80CS00061	1	72.3345	50.6791	0	0	5.5423	4.72698
	2010	40587	98.2204	18.4835	41.8773	0	1	8981	3	Middle Atlantic	0.05	1	13	13	H80CS00011	0	82.1401	63.3226	0	0	5.5423	4.72698
	2010	20450	96.462	13.845	0	0	1	3857	3	Middle Atlantic	0	0	0	0	H80CS11285	0	78.5585	65.595	0	0	5.5423	4.72698
	2010	241054	3.15404	12.3535	0	0	0	57101	2	Middle Atlantic	0	0	0	0	H80CS00159	1	5.3887	16.2361	0	0	5.5423	4.72698
	2010	326829	95.4777	13.9157	0	0	1	83402	2	Middle Atlantic	1	1	348	841	H80CS00626	1	38.2437	51.7446	0	0	5.5423	4.72698
	2010	58836	22.0476	16.1554	1.43235	7.45067	0	16267	3	Middle Atlantic		0			H80CS00170	1	2.79093	37.4562	0	0	5.5423	4.72698
	2010	244456	98.7017	21.6168	0	0	1	39437	3	Middle Atlantic		0			H80CS00358	1	77.3918	63.9019	0	0	5.5423	4.72698
	2010	15412	73.5766	59.7984	1.91136	0.273052	1	4761	3	South Atlantic		0			H80CS00572	0	39.6765	20.7519	0	0	8.138	3.5866
	2010	46840	56.8939	18.3041	0	2.68922	0	13833	3	South Atlantic	0	0	0	0	H80CS08737	1	25.0416	10.7858	0	0	8.138	3.5866
	2010	59769	53.4696	62.9847	3.9848	14.1635	0	16839	2	South Atlantic		0	0	0	H80CS00650	1	44.0406	23.8256	0	0	8.138	3.5866
	2010	81511	76.8442	31.0449	7.37422	0	1	18863	3	South Atlantic	0.5	1	441	688	H80CS00087	1	43.9591	36.5583	0	0	8.138	3.5866
	2010	58171	36.7225	56.9973	0	0	1	13248	3	South Atlantic		0			H80CS08786	1	50.2642	22.3656	0	0	8.138	3.5866
	2010	16602	43.7996	17.505	0.359281	1.11776	0	5010	3	South Atlantic	0	0	0	0	H80CS00478	0	74.3513	26.3473	0	0	8.138	3.5866
	2010	54273	87.2824	69.868	0.115207	31.3259	0	19096	3	South Atlantic	0.3	1	207	268	H80CS00728	1	65.1341	13.2384	0	0	8.138	3.5866
	2010	17532	54.7267	33.8426	1.37999	0.328569	0	6087	3	South Atlantic	0	0	0	0	H80CS00483	0	18.712	35.2883	0	0	8.138	3.5866
	2010	9871	70.6831	66.7488	0	0	0	3245	2	South Atlantic		0			H80CS00864	0	46.3174	12.265	0	0	8.138	3.5866
	2010	15600	29.9173	36.3348	4.64958	0.0680426	0	4409	3	South Atlantic		0			H80CS08787	0	36.743	50.8052	0	0	8.138	3.5866
	2010	95459	88.7664	87.0643	0.450181	61.4357	0	28433	3	South Atlantic	0	0	0	0	H80CS00088	1	45.3276	5.68705	0	0	8.138	3.5866
	2010	22022	10.4765	43.2014	0.238024	0.38679	0	3361	3	South Atlantic	0.25	1	67	101	H80CS12870	0	46.8313	20.5891	0	0	8.138	3.5866
	2010	26485	70.0995	36.2786	0	0	0	13264	1	South Atlantic	0.05	1	7	11	H80CS00355	1	53.9958	20.8157	0	0	8.138	3.5866
	2010	39964	75.7531	57.1287	0.165654	16.9851	0	9055	3	South Atlantic	0	0	0	0	H80CS00104	0	62.8382	25.1463	0	0	8.138	3.5866
	2010	32260	98.1385	94.731	0	93.9134	0	15411	3	South Atlantic	0	0		0	H80CS00315	1	76.9191	3.71163	0	0	8.138	3.5866
	2010	26959	90.4701	29.3151	0	0	1	11141	3	South Atlantic		0			H80CS00428	1	28.3996	47.3387	0	0	8.138	3.5866
	2010	9115	84.0239	39.7306	1.6835	0	0	2673	3	South Atlantic	0	0	0	0	H80CS00486	0	66.5918	40.1422	0	0	8.138	3.5866
	2010	123988	80.255	58.7521	0.513554	5.36294	0	39139	2	South Atlantic	0	0	0	0	H80CS00086	1	75.9498	27.4381	0	0	8.138	3.5866
	2010	75382	75.7193	56.4932	1.85306	16.6875	0	19967	3	South Atlantic	15	1	465	4715	H80CS00655	1	86.9284	8.49401	0	0	8.138	3.5866
	2010	42760	86.9256	51.8047	0.0439097	4.6193	0	11387	3	South Atlantic		0			H80CS00107	1	34.1969	17.8273	0	0	8.138	3.5866
	2010	33860	47.4329	41.738	2.74155	3.99601	0	12037	1	South Atlantic	0	0	0	0	H80CS00100	1	45.9998	25.8121	0	0	8.138	3.5866
	2010	12135	70.7897	67.2719	4.15671	1.5528	1	4186	3	South Atlantic	0	0	0	0	H80CS06652	0	54.4195	19.7324	0	0	8.138	3.5866
	2010	83636	71.9546	22.6053	0.470314	1.39368	0	23176	3	South Atlantic	0	0	0	0	H80CS00866	1	35.4418	29.5478	0	0	8.138	3.5866
	2010	125455	92.3006	74.8682	2.5359	0	1	33006	2	South Atlantic	1	1	57	594	H80CS00477	1	86.5115	14.1853	0	0	8.138	3.5866
	2010	139128	59.3485	32.2428	2.06622	9.37669	0	40654	3	South Atlantic	0	0	0	0	H80CS00181	1	19.3757	20.2637	0	0	8.138	3.5866
	2010	89955	43.3939	45.9374	0.536742	0	1	33722	2	South Atlantic	0	0	0	0	H80CS00293	1	71.3481	27.5695	0	0	8.138	3.5866
	2010	15067	39.7226	50	0	0	0	3706	2	South Atlantic		0			H80CS00490	0	32.8117	19.9676	0	0	8.138	3.5866
	2010	22884	36.4062	20.3506	0	0	0	5818	3	West North Central		0	0		H80CS00847	0	5.1736	25.8336	0	0	Unreliable	7.43394
	2010	40106	35.1288	51.8619	8.86325	2.758	0	12219	3	West North Central		0			H80CS00317	1	68.0416	29.8388	0	0	Unreliable	7.43394
	2010	30694	3.48962	15.2812	0	0	0	6544	3	West North Central	0.38	1	93	337	H80CS09469	0	12.6681	6.41809	0	0	Unreliable	7.43394
	2010	20414	17.2233	17.648	0.3861	1.04569	0	6216	3	West North Central		0			H80CS01808	0	10.8269	32.899	0	0	Unreliable	7.43394
	2010	51087	43.8682	60.1911	0	0	1	14969		East North Central	0	0	0	0	H80CS00196	1	22.3595	33.0416	0	0	9.743	2.60911
	2010	31691	55.356	33.4589	0.485774	0.039655	1	10087	3	East North Central	0	0	0	0	H80CS12888	1	75.9988	51.5118	0	0	9.743	2.60911
	2010	71437	2.13375	11.5742	0	0	0	20252	3	East North Central		0			H80CS00419	1	16.986	18.1217	0	0	9.743	2.60911
	2010	95732	1.01236	24.1934	0	0	0	24701	2	East North Central		0	0		H80CS00193	1	18.5013	39.2251	0	0	9.743	2.60911
	2010	8035	6.84068	35.8337	0.621842	0	1	2573	3	East North Central	0	0	0	0	H80CS19595	0	48.7757	53.1286	0	0	9.743	2.60911
	2010	11036	49.84	83.8195	100	0	1	2194	1	East North Central	1	1	385	975	H80CS00027	0	97.3108	9.38924	0	0	9.743	2.60911
	2010	39038	3.10781	45.2428	1.35653	0.0280662	0	10689	2	East North Central	0	0	0	0	H80CS00197	1	50.7157	37.5526	0	0	9.743	2.60911
	2010	69357	8.86004	24.7726	0.156458	0	0	17257	3	East North Central	0	0	0	0	H80CS08783	1	57.0725	46.358	0	0	9.743	2.60911
	2010	48376	29.8043	17.6905	0.813464	0.252454	1	10695	3	East North Central		0			H80CS12892	1	56.9986	56.7742	0	0	9.743	2.60911
	2010	23424	45.3672	37.5509	1.74212	0.127162	1	7864	3	East North Central		0			H80CS12882	0	45.1551	42.4084	0	0	9.743	2.60911
	2010	36527	36.4235	42.7307	0	0	1	14912	3	East North Central		0			H80CS00117	1	27.9842	42.0467	0	0	9.743	2.60911
	2010	46781	44.9285	42.2137	0	12.2831	1	13254	2	East North Central		0			H80CS04212	1	57.8542	41.2856	0	0	9.743	2.60911
	2010	16519	27.6278	39.7503	1.68228	0.763094	1	5766	2	East North Central	0	0	0	0	H80CS12886	0	54.4572	31.9979	0	0	9.743	2.60911
	2010	35162	30.5257	34.5694	0	14.0435	0	10382	3	East North Central	0	0	0	0	H80CS00661	1	31.8243	31.911	0	0	9.743	2.60911
	2010	42928	4.8383	31.5884	2.87093	0	0	12226	2	East North Central	0	0	0	0	H80CS00471	1	14.4364	32.2509	0	0	9.743	2.60911
	2010	67315	3.84394	22.2361	0.00566669	0.0113334	0	17647	2	East North Central		0	0	0	H80CS00399	1	22.7687	48.1895	0	0	9.743	2.60911
	2010	12574	8.44072	61.7299	1.83649	0	1	3376	3	East North Central	0	0	0	0	H80CS10584	0	57.1979	23.1635	0	0	9.743	2.60911
	2010	45404	61.9793	83.9407	100	0	1	7491	2	East North Central	7.5	1	338	3476	H80CS00189	0	96.5559	13.9901	0	0	9.743	2.60911
	2010	93582	67.5068	30.6152	0.120095	0.0660522	1	33307	3	East North Central	0	0	0	0	H80CS00252	1	56.5467	57.7266	0	0	9.743	2.60911
	2010	135309	94.2857	42.1109	0.302755	0	1	42939	2	East North Central	0	0	0	0	H80CS00191	1	32.4996	43.4989	0	0	9.743	2.60911
	2010	38694	64.1953	58.5425	18.7532	2.56091	1	13667		East North Central	0	0	0	0	H80CS00110	1	46.2135	30.731	0	0	9.743	2.60911
	2010	16477	29.3017	54.6986	1.46277	0.0221631	1	4512	3	East North Central	0	0	0	0	H80CS06654	0	71.742	29.8316	0	0	9.743	2.60911
	2010	43464	20.7141	33.2708	3.16818	4.07619	1	10132	2	East North Central		0			H80CS00581	1	36.9522	42.1437	0	0	9.743	2.60911
	2010	46195	69.9302	29.5211	0.387401	0.252653	1	17811	1	East North Central	0	0	0	0	H80CS00200	1	53.2311	54.1744	0	0	9.743	2.60911
	2010	76370	74.7628	53.4317	7.34083	0	1	20529	2	East North Central	0	0	0	0	H80CS00118	1	37.2985	34.3904	0	0	9.743	2.60911
	2010	27814	0.994395	20.763	0	0.0157654	0	6343	1	East North Central	0	0	0	0	H80CS00816	0	26.0445	21.6932	0	0	9.743	2.60911
	2010	30971	33.1684	27.0229	0.527525	0.22122	1	11753	3	East North Central	0	0	0	0	H80CS08753	1	65.1068	56.7685	0	0	9.743	2.60911
	2010	39419	53.0834	22.0709	1.69579	0	1	11676	1	East North Central		0			H80CS00665	1	64.5084	51.8756	0	0	9.743	2.60911
	2010	21648	88.5893	21.9921	0.368441	0.393851	1	7871	2	East North Central	0	0	0	0	H80CS00853	0	40.897	66.1415	0	0	9.743	2.60911
	2010	20248	72.2846	49.4075	1.14679	2.27446	1	5232	3	East North Central	0	0	0	0	H80CS07897	0	49.0635	32.4159	0	0	9.743	2.60911
	2010	203458	2.788	10.1524	0	0	0	54135	3	East North Central	0	0	0	0	H80CS00201	1	17.1312	42.8392	0	0	9.743	2.60911
	2010	31217	76.4265	87.313	71.868	0	1	9427	2	East North Central	1	1	510	1656	H80CS00029	0	94.4521	9.79103	0	0	9.743	2.60911
	2010	10002	50.9393	39.9076	0.27735	0.0308166	1	3245	3	West South Central	0	0	0	0	H80CS08779	0	28.7519	39.7843	0	0	13.5951	3.99856
	2010	6401	12.5446	44.0565	0	0	0	2549	1	West South Central	0	0	0	0	H80CS06453	0	29.2271	17.8109	0	0	13.5951	3.99856
	2010	49387	62.8635	55.2448	12.1803	0	1	15911	1	West South Central		0			H80CS00440	1	73.3643	33.656	0	0	13.5951	3.99856
	2010	4542	32.0057	64.7217	0	0	1	1491	1	West South Central	0	0	0	0	H80CS12887	0	48.0885	25.8887	0	0	13.5951	3.99856
	2010	45191	48.1565	73.2234	13.2731	0.951977	1	16492	2	West South Central	0.45	1	377	741	H80CS00320	1	63.7946	17.1113	0	0	13.5951	3.99856
	2010	17119	80.1013	61.1153	0	0	1	5344	3	West South Central	0	0	0	0	H80CS06446	0	44.8353	31.0442	0	0	13.5951	3.99856
	2010	37974	13.3804	46.978	0	0	0	5824	3	West South Central		0			H80CS00757	0	47.5618	23.386	0	0	13.5951	3.99856
	2010	5047	5.75774	30.3639	2.39001	1.46659	0	1841	3	West South Central	0	0			H80CS08744	0	41.8794	18.3053	0	0	13.5951	3.99856
	2010	22035	14.801	34.3328	0	0	0	7337	1	West South Central		0	0	0	H80CS00267	0	31.6342	19.6811	0	0	13.5951	3.99856
	2010	23678	27.8272	31.7562	4.34166	0.0177211	0	5643	1	West South Central	0	0	0	0	H80CS00848	0	20.521	40.3332	0	0	13.5951	3.99856
	2010	110986	71.0303	39.9952	0.014975	1.69816	1	33389	2	West South Central	0	0	0	0	H80CS00543	1	57.8154	49.9925	0	0	13.5951	3.99856
	2010	28700	16.1798	25.5962	0	0	0	6751	3	West South Central	0	0	0	0	H80CS06456	0	20.2933	27.2552	0	0	13.5951	3.99856
	2010	6915	18.0682	59.02	0.356347	0.0445434	0	2245	3	West South Central	0	0	0	0	H80CS12877	0	34.343	24.7216	0	0	13.5951	3.99856
	2010	29142	20.8702	36.6753	0.038961	0	0	7700	3	West South Central	0	0			H80CS02454	0	34.6753	31.5584	0	0	13.5951	3.99856
	2010	6256	14.143	37.9595	20.18	1.12528	0	1333	1	West South Central	0	0	0	0	H80CS12883	0	25.7314	47.1118	0	0	13.5951	3.99856
	2010	13893	17.5881	31.7064	0.0745156	0.111773	0	2684	3	West South Central		0			H80CS10583	0	27.7943	45.9016	0	0	13.5951	3.99856
	2010	51194	80.2885	34.465	0.404381	0	0	11870	3	West South Central	0	0	0	0	H80CS04286	1	22.4263	39.6799	0	0	13.5951	3.99856
	2010	36554	18.2668	57.2618	1.52004	0.312337	0	9605	3	Pacific	0	0	0	0	H80CS04204	0	55.3878	28.5476	0	0	8.666	4.95944
	2010	7343	54.4186	26.0578	0.125681	12.6519	0	2387	3	Pacific		0			H80CS04207	0	19.9832	18.6845	0	0	8.666	4.95944
	2010	130694	25.2498	50.8557	96.3701	0	1	5317	3	Pacific	87.56	1	2561	48361	H80CS00234	0	92.6838	29.1706	0	0	8.666	4.95944
	2010	40718	29.0776	56.9845	5.09823	6.36375	0	8297	3	Pacific	7.5	1	435	8725	H80CS02592	0	66.5301	24.0689	0	0	8.666	4.95944
	2010	82376	40.7448	40.0036	0.912833	7.35636	0	11174	3	Pacific	10.55	1	1026	16066	H80CS00547	1	71.2189	49.8568	0	0	8.666	4.95944
	2010	28293	6.55481	48.2629	0.472485	1.16732	0	7196	3	Pacific		0			H80CS00567	0	43.7326	22.4152	0	0	8.666	4.95944
	2010	71379	36.4657	52.1459	9.8612	9.27464	0	17219	2	Pacific	0.83	1	59	297	H80CS00759	1	71.363	32.4119	0	0	8.666	4.95944
	2010	61582	83.207	52.2261	29.9387	0	1	3751	1	Pacific	29.67	1	690	38230	H80CS01588	0	72.9672	31.7249	0	0	8.666	4.95944
	2010	65788	32.2777	37.9595	13.2629	2.14556	1	17711	3	Pacific	2	1	107	3387	H80CS01443	1	71.4754	36.6439	0	0	8.666	4.95944
	2010	132955	77.0338	45.7864	0.570547	17.6549	0	34353	3	Pacific	0	0	0	0	H80CS00817	1	80.1357	43.0181	0	0	8.666	4.95944
	2010	27279	20.5516	43.3439	0.113585	1.59019	0	4402	1	Pacific	3.75	1	521	3119	H80CS06639	0	50.3408	32.7124	0	0	8.666	4.95944
	2010	11959	10.7094	96.8371	100	0	1	2972	3	Pacific	1.14	1	955	4298	H80CS00055	0	84.5222	2.01884	0	0	8.666	4.95944
	2010	45945	31.5355	33.0906	0.501229	0.83223	0	10574	3	Pacific	0	0	0	0	H80CS00233	1	48.3355	29.7711	0	0	8.666	4.95944
	2010	49080	34.0993	27.4555	9.04811	2.91231	1	12533	3	Pacific	0	0	0	0	H80CS00148	1	33.9185	43.0224	0	0	8.666	4.95944
	2010	14376	4.87025	24.8873	4.29809	0.415945	0	2885	3	Pacific	0	0	0	0	H80CS10593	0	25.9619	13.5182	0	0	8.666	4.95944
	2010	42597	12.6464	43.13	2	0.58296	0	11150	2	Pacific		0	0	0	H80CS00369	1	33.2556	32.574	0	0	8.666	4.95944
	2010	14062	21.8317	38.6945	1.337	0.0786473	0	5086	3	Pacific		0			H80CS00555	0	41.9387	26.1109	0	0	8.666	4.95944
	2010	4537	7.05244	29.4674	0.343643	0.0859107	0	1164	1	Pacific	0	0	0	0	H80CS04206	0	37.2852	14.3471	0	0	8.666	4.95944
	2010	294347	66.2805	32.681	4.46686	0.815886	1	65818	2	Pacific	7.5	1	336	3352	H80CS00149	1	82.7403	57.2807	0	0	8.666	4.95944
	2010	13232	8.42203	26.9743	1.10914	0.177462	0	4508	1	Pacific		0			H80CS00274	0	26.8412	30.2795	0	0	8.666	4.95944
	2010	11675	10.9635	64.9596	2.37601	0.530565	0	4335	2	Pacific		0	0		H80CS08771	0	49.9193	17.278	0	0	8.666	4.95944
	2010	35355	51.8419	67.2944	1.16133	16.3528	0	9558	2	Pacific		0			H80CS00426	0	27.9661	18.0791	0	0	8.666	4.95944
	2010	20118	1.92215	14.9605	0	0	0	6203	1	Pacific		0			H80CS11462	0	21.5702	24.069	0	0	8.666	4.95944
	2010	24047	32.0239	89.5138	62.4379	0	1	5636	3	Pacific	3.69	1	424	1462	H80CS00243	0	87.4379	7.96664	0	0	8.666	4.95944
	2010	42768	27.7932	34.609	2.76668	3.85593	0	13771	2	Pacific	0	0	0	0	H80CS00270	1	26.2799	43.1704	0	0	8.666	4.95944
	2010	79812	51.1873	29.4758	0.164114	0.0497315	1	20108	2	Middle Atlantic	0	0	0	0	H80CS00529	1	39.9841	47.7521	0	0	4.9518	3.57413
	2010	15136	0.541694	13.5096	0.116212	0	0	6884	3	Middle Atlantic	0	0	0	0	H80CS00688	0	24.8983	13.5677	0	0	4.9518	3.57413
	2010	33623	97.9712	27.8257	1.65524	0	1	10210	3	Middle Atlantic	0	0	0	0	H80CS00389	1	80.7248	54.9265	0	0	4.9518	3.57413
	2010	15798	0.35014	12.0682	0	0	0	4284	1	Middle Atlantic	0	0	0	0	H80CS00413	0	3.89823	24.253	0	0	4.9518	3.57413
	2010	79938	71.7623	27.5421	26.4817	0	1	23858	3	Middle Atlantic	0	0	605	1203	H80CS00714	1	88.5699	46.8271	0	0	4.9518	3.57413
	2010	5502	96.4527	21.2138	8.46325	1.50334	1	1796	3	Middle Atlantic	0	0	0	0	H80CS06645	0	17.2049	55.7906	0	0	4.9518	3.57413
	2010	13380	3.82282	20.8997	27.4836	0	0	4268	3	Middle Atlantic		0			H80CS00532	0	11.5511	30.8107	0	0	4.9518	3.57413
	2010	78099	94.3995	24.195	2.06097	0.00570907	1	17516	3	Middle Atlantic		0			H80CS00718	1	33.2325	59.7968	0	0	4.9518	3.57413
	2010	51436	88.6004	32.4006	67.7234	0	1	12901	2	Middle Atlantic	3.58	1	191	9130	H80CS00016	1	96.7909	59.1039	0	0	4.9518	3.57413
	2010	161899	28.4807	24.6655	0.106519	5.91606	0	46940	2	Middle Atlantic	0	0	0	0	H80CS00076	1	20.4644	27.8547	0	0	4.9518	3.57413
	2010	54827	12.0097	33.8428	10.7043	0	0	17862	1	Middle Atlantic	0.2	1	289	523	H80CS00707	1	59.523	28.5186	0	0	4.9518	3.57413
	2010	63553	64.0167	21.3956	0.324953	1.25991	1	17541	3	Middle Atlantic	0	0	0	0	H80CS00686	1	23.4479	55.8292	0	0	4.9518	3.57413
	2010	77395	99.274	22.3804	4.31912	0	1	18476	3	Middle Atlantic	0	0	0	0	H80CS00687	1	85.1212	62.7571	0	0	4.9518	3.57413
	2010	22821	44.6325	14.1663	0.425935	0	1	6339	3	Middle Atlantic	0	0	0	0	H80CS00072	0	45.3542	56.1445	0	0	4.9518	3.57413
	2010	30540	54.5121	32.6009	1.95182	0	1	8966	1	Middle Atlantic	0	0	0	0	H80CS00074	0	15.0011	46.3194	0	0	4.9518	3.57413
	2010	157344	95.4595	29.2206	0.0281962	0	1	42559	3	Middle Atlantic	0	0	0	0	H80CS00833	1	67.1021	50.3137	0	0	4.9518	3.57413
	2010	31959	72.9898	19.8136	2.10084	0	1	7616	3	Middle Atlantic	1.08	1	59	523	H80CS00664	0	26.2868	37.9202	0	0	4.9518	3.57413
	2010	51448	5.35282	13.3424	1.64672	0.104426	0	12449	3	Middle Atlantic	0	0		0	H80CS08760	1	51.5784	39.5373	0	0	4.9518	3.57413
	2010	7239	38.1733	29.9074	2.03704	0.185185	1	2160	3	Middle Atlantic		0			H80CS06643	0	18.1019	19.9074	0	0	4.9518	3.57413
	2010	79088	2.56959	12.3122	0	0	0	18437	3	Middle Atlantic	0	0	0	0	H80CS00682	1	14.0099	16.494	0	0	4.9518	3.57413
	2010	14044	2.06961	22.7145	0	0	0	4266	3	Middle Atlantic		0			H80CS00420	0	30.0047	25.6915	0	0	4.9518	3.57413
	2010	103569	2.34825	43.251	0	0	0	39391	1	Middle Atlantic		0			H80CS00705	1	45.9013	25.0387	0	0	4.9518	3.57413
	2010	290373	14.6702	25.488	0.0550575	0.0191504	1	83549	1	Middle Atlantic		0			H80CS00663	1	40.3021	37.8724	0	0	4.9518	3.57413
	2010	91961	2.32578	4.81827	100	0	0	23826	3	Middle Atlantic		0			H80CS00401	1	3.80677	51.9181	0	0	4.9518	3.57413
	2010	5281	23.6242	51.1158	0	0	0	2375	3	Middle Atlantic	0	0	0	0	H80CS12880	0	67.7474	32.7579	0	0	4.9518	3.57413
	2010	220138	93.847	31.7356	0	0	1	82327	3	Middle Atlantic	2.75	1	1784	7471	H80CS00708	1	79.9373	48.0681	0	0	4.9518	3.57413
	2010	34670	96.4331	11.8154	0.461538	0	1	6500	3	Middle Atlantic	0	0	0	0	H80CS06644	0	42.2	74.6615	0	0	4.9518	3.57413
	2010	62877	45.2092	20.9796	8.54778	0.0206968	1	14495	1	Middle Atlantic	0	0	0	0	H80CS00523	1	61.159	61.4695	0	0	4.9518	3.57413
	2010	67640	77.4252	32.0256	2.77296	1.96943	1	19041	3	Middle Atlantic	0	0	0	0	H80CS00659	1	73.1002	53.6947	0	0	4.9518	3.57413
	2010	46760	81.4914	23.2237	0.383115	0	1	14356	1	Middle Atlantic	0	0	0	0	H80CS00738	1	84.6057	57.7111	0	0	4.9518	3.57413
	2010	19078	1.78391	8.16957	0	0	0	4529	3	Middle Atlantic	0	0	0	0	H80CS00330	0	14.087	17.8185	0	0	4.9518	3.57413
	2010	22769	84.982	55.957	2.98422	0	1	8746	1	Middle Atlantic		0			H80CS00071	0	73.7366	38.8749	0	0	4.9518	3.57413
	2010	3559	86.3598	20.8075	0	0	1	1288	1	Middle Atlantic	0	0	0	0	H80CS00291	0	78.5714	33.9286	0	0	4.9518	3.57413
	2010	24102	12.164	25.108	0.0432152	0	0	6942	3	Middle Atlantic	0	0			H80CS00495	0	43.4889	40.0173	0	0	4.9518	3.57413
	2010	16034	60.479	22.9515	1.48607	0.185759	1	4845	1	Middle Atlantic	0.25	1	270	443	H80CS12881	0	41.032	41.8369	0	0	4.9518	3.57413
	2010	44808	29.5927	38.0782	0	1.58247	1	13144	3	New England		0			H80CS06666	1	19.8189	39.539	0	0	10.5456	4.75029
	2010	31078	4.97059	29.911	0.924962	0	0	8649	3	New England		0			H80CS00059	0	22.2453	25.3208	0	0	10.5456	4.75029
	2010	53772	84.3428	36.5632	0.0449843	0.00899685	1	11115	3	New England	0	0	0	0	H80CS00154	1	34.224	48.565	0	0	10.5456	4.75029
	2010	48964	3.79513	16.0237	0.0552268	0	0	12675	3	New England	0	0	0	0	H80CS00308	1	12.0316	25.7594	0	0	10.5456	4.75029
	2010	27443	23.6096	39.573	2.44365	0.059312	1	8430	2	New England		0			H80CS02329	0	16.9988	36.038	0	0	10.5456	4.75029
	2010	148113	86.5697	33.7084	1.881	0.625187	1	36789	3	New England		0			H80CS00057	1	43.0292	48.7075	0	0	10.5456	4.75029
	2010	14561	21.9625	31.2296	7.34815	0	1	3375	3	New England	0	0	0	0	H80CS12879	0	40.3852	44.5037	0	0	10.5456	4.75029
	2010	141616	30.0185	26.8963	4.48509	0.198864	0	28160	2	New England		0			H80CS00454	1	57.4219	48.9418	0	0	10.5456	4.75029
	2010	31322	61.8248	38.2868	0.13799	0.180448	1	9421	3	South Atlantic		0			H80CS00750	0	49.5277	32.1728	0	0	5.859	1.88093
	2010	85682	54.3155	23.5761	0	0.828526	0	23053	3	South Atlantic		0			H80CS00785	1	12.9137	18.8392	0	0	5.859	1.88093
	2010	78713	48.1734	54.625	7.13748	0	1	21254	3	South Atlantic	0	0	0	0	H80CS00578	1	42.4061	24.3389	0	0	5.859	1.88093
	2010	28481	65.777	55.2854	3.17709	0	1	5099	2	South Atlantic	0	0	7	28	H80CS08240	0	43.6948	17.4936	0	0	5.859	1.88093
	2010	36880	66.0668	30.2005	0.0224039	0	0	8927	3	South Atlantic		0			H80CS00411	0	60.5243	45.424	0	0	5.859	1.88093
	2010	178273	53.2958	49.3974	0.0741249	1.75704	0	36425	3	South Atlantic	0	0	0	0	H80CS00654	1	88.9993	30.0014	0	0	5.859	1.88093
	2010	44910	87.0625	33.4249	12.4556	0.452342	0	12380	1	South Atlantic	0	0	0	0	H80CS00310	1	45.5089	21.1551	0	0	5.859	1.88093
	2010	81704	36.3351	53.6641	14.4179	2.02561	0	20537	2	South Atlantic	0.69	1	147	2210	H80CS00700	1	62.161	29.3032	0	0	5.859	1.88093
	2010	27256	50.3817	30.4661	0.258918	0.316456	0	6952	3	South Atlantic	0	0		0	H80CS00501	0	57.1922	30.1352	0	0	5.859	1.88093
	2010	148554	82.9094	27.3989	0.0146649	0.608594	1	40914	3	South Atlantic	0	0	0	0	H80CS00730	1	68.4656	51.249	0	0	5.859	1.88093
	2010	16976	80.7725	48.9522	0.217938	0	0	5965	3	South Atlantic		0			H80CS00828	0	66.0352	22.565	0	0	5.859	1.88093
	2010	60400	83.0216	33.5572	0	5.51592	0	16679	1	South Atlantic	0	0	0	0	H80CS00823	1	76.2696	38.7253	0	0	5.859	1.88093
	2010	11591	97.9422	99.9457	0	100	0	1843	1	South Atlantic		0	0		H80CS04184	0	97.7211	0.0542594	0	0	5.859	1.88093
	2010	51454	61.6281	31.4553	0	2.03252	0	12300	3	South Atlantic	0	0	0	0	H80CS00092	1	25.9268	23.4797	0	0	5.859	1.88093
	2010	50363	80.2967	54.1113	0.817594	0.698577	1	19325	3	South Atlantic	0	0	0	0	H80CS09088	1	53.9146	24.238	0	0	5.859	1.88093
	2010	31267	59.4897	36.1805	0.0809207	2.96709	1	11122	3	South Atlantic		0			H80CS00298	1	38.752	45.5673	0	0	5.859	1.88093
	2010	44522	70.7553	29.6617	0.433452	0.161482	1	11766	3	South Atlantic	0	0	0	0	H80CS00868	1	50.0085	42.2064	0	0	5.859	1.88093
	2010	75946	87.3286	29.4553	0	3.14493	0	22417	2	South Atlantic		0			H80CS00090	1	59.9233	43.1637	0	0	5.859	1.88093
	2010	26156	54.1608	46.8269	1.65331	5.31604	0	7863	3	South Atlantic	0	0	0	0	H80CS00653	0	89.7367	30.7135	0	0	5.859	1.88093
	2010	80855	81.2514	52.2327	2.39759	9.85302	0	17893	3	South Atlantic	0	0	0	0	H80CS00699	1	71.6872	18.8901	0	0	5.859	1.88093
	2010	67762	36.4245	27.2634	0	0	0	16601	3	West North Central	0	0	0	0	H80CS00135	1	28.8115	30.715	0	0	3.9303	5.8955
	2010	19751	41.8178	47.5223	0	0	0	4924	1	West North Central	0	0	0	0	H80CS00349	0	48.0097	26.8075	0	0	3.9303	5.8955
	2010	47990	18.2379	43.5859	3.76094	0.0282247	1	14172	3	West North Central	0	0	0	0	H80CS00216	1	36.0288	32.2537	0	0	3.9303	5.8955
	2010	9335	3.06015	34.2586	0	0	0	2846	1	West North Central	0	0	0	0	H80CS00534	0	25.7906	8.01124	0	0	3.9303	5.8955
	2010	26644	8.066	25.1916	1.47164	1.93153	0	9785	3	West North Central	0	0	0	0	H80CS00456	0	11.3541	6.62238	0	0	3.9303	5.8955
	2010	43639	46.2766	56.1355	9.95205	0	1	12721	3	West North Central	0	0	0	0	H80CS00219	1	40.4764	28.4805	0	0	3.9303	5.8955
	2010	22875	56.5488	42.72	0.0959693	0.0137099	0	7294	3	East South Central	0	0	0	0	H80CS00530	0	42.9942	34.1788	0	0	9.974600000000001	2.44244
	2010	23391	58.5784	92.2283	99.4565	0	1	3680	3	East South Central	2	1	88	1559	H80CS00023	0	97.0924	5.67935	0	0	9.974600000000001	2.44244
	2010	35995	57.9918	41.9473	0	0	1	16125	3	East South Central	0	0	0	0	H80CS00091	1	33.538	36.5085	0	0	9.974600000000001	2.44244
	2010	45975	6.81834	31.4126	0	1.63636	0	14300	1	East South Central	0	0	0	0	H80CS00762	1	56.7203	37.6573	0	0	9.974600000000001	2.44244
	2010	18454	3.8804	40.166	0	0	0	6025	3	East South Central	0	0			H80CS00346	0	35.7344	21.8921	0	0	9.974600000000001	2.44244
	2010	61689	13.166	58.8988	0.194895	1.10711	0	36943	1	East South Central		0			H80CS00351	1	76.9618	35.0892	0	0	9.974600000000001	2.44244
	2010	12407	4.05233	57.1474	0	0.0638162	0	3134	1	East South Central	0	0	0	0	H80CS00429	0	33.0249	5.36056	0	0	9.974600000000001	2.44244
	2010	57649	2.82984	15.8092	0	0	0	16794	1	East South Central		0			H80CS06461	1	6.66905	31.0944	0	0	9.974600000000001	2.44244
	2010	17328	0.956193	28.5967	0	0	0	4525	3	East South Central	0	0	0	0	H80CS00183	0	88.9724	26.5856	0	0	9.974600000000001	2.44244
	2010	53630	4.69811	16.3331	0.644629	0.00749569	0	13341	3	East South Central	0	0	0	0	H80CS00180	1	27.3143	44.427	0	0	9.974600000000001	2.44244
	2010	50115	16.967	50.7074	0.823643	12.5	0	10320	3	East South Central	0	0	0	0	H80CS00406	1	54.0019	25.4942	0	0	9.974600000000001	2.44244
	2010	90968	61.2384	52.1296	13.6183	0	1	32001	2	East South Central	0.8	1	217	2622	H80CS00394	1	73.5883	35.0864	0	0	9.974600000000001	2.44244
	2010	9860	23.3703	21.2227	0	0	0	3157	3	East South Central	0	0	0	0	H80CS00333	0	19.2271	30.2186	0	0	9.974600000000001	2.44244
	2010	81818	66.6416	72.405	0.239443	0.118167	1	32158	3	East South Central	0	0	0	0	H80CS00710	1	69.2829	16.1204	0	0	9.974600000000001	2.44244
	2010	19128	30.8046	54.2451	8.51308	1.37678	1	4358	3	East South Central	0	0	0	0	H80CS00840	0	48.1184	29.1189	0	0	9.974600000000001	2.44244
	2010	124619	92.3436	38.7822	2.3149	0	1	45704	1	East South Central	0	0	0	0	H80CS00881	1	83.4085	46.9521	0	0	9.974600000000001	2.44244
	2010	43932	56.0509	34.441	0.227743	0	1	9660	3	East South Central	0	0	0	0	H80CS08767	0	38.7164	36.6356	0	0	9.974600000000001	2.44244
	2010	215868	21.4511	34.8604	4.78302	6.85411	0	45097	2	East South Central		0			H80CS00309	1	14.4821	37.2153	0	0	9.974600000000001	2.44244
	2010	131909	2.65104	26.1932	0.834777	0.610466	0	35219	3	East South Central	0	0	0	0	H80CS00421	1	77.9977	28.8935	0	0	9.974600000000001	2.44244
	2010	27466	0.170961	27.9087	0	0	0	8191	3	East South Central	0	0	0	0	H80CS00467	0	61.8117	25.0763	0	0	9.974600000000001	2.44244
	2010	53275	98.0897	36.3304	7.50406	0	1	14792	3	East South Central		0	189	5296	H80CS00780	1	69.0779	50.4867	0	0	9.974600000000001	2.44244
	2010	16496	1.79679	26.7477	0.618073	0	0	4692	3	East South Central	0	0	0	0	H80CS00304	0	52.3231	29.7315	0	0	9.974600000000001	2.44244
	2010	40437	0.773006	19.8803	0	0	0	8184	2	East South Central		0			H80CS00716	0	23.3138	40.7014	0	0	9.974600000000001	2.44244
	2010	21259	82.1933	65.1378	0	0	1	8416	1	West South Central	0	0	0	0	H80CS11283	0	60.9434	31.1193	0	0	4.466	1.53904
	2010	5915	92.9332	89.4421	0.105932	0	1	2832	1	West South Central	0	0		0	H80CS12852	0	85.7345	9.2161	0	0	4.466	1.53904
	2010	76666	45.7617	58.2293	0	0	0	23866	3	West South Central	0	0	0	0	H80CS00675	1	69.5005	16.9237	0	0	4.466	1.53904
	2010	20126	96.326	55.873	0.02886	0	1	6930	3	West South Central	0	0	0	0	H80CS00127	0	38.9899	17.4603	0	0	4.466	1.53904
	2010	18031	25.7095	22.272	0	0	1	7148	3	West South Central	0	0	0	0	H80CS08788	0	18.1589	9.723	0	0	4.466	1.53904
	2010	155302	92.3411	33.6436	0	4.58761	0	28359	1	West South Central	0	0	0	0	H80CS00643	1	53.3129	34.638	0	0	4.466	1.53904
	2010	86506	86.2657	45.5862	14.4095	1.79081	1	27697	3	West South Central		0			H80CS00766	1	81.9583	40.5495	0	0	4.466	1.53904
	2010	73211	80.2038	51.9015	4.17549	0.717478	0	25506	3	West South Central	0	0	0	0	H80CS00126	1	48.3612	23.4964	0	0	4.466	1.53904
	2010	13861	95.3469	89.467	0	0	1	2364	2	West South Central	1	1	389	2250	H80CS12885	0	84.7293	2.74958	0	0	4.466	1.53904
	2010	52799	78.9697	22.0053	0.727327	0.0222651	1	13474	1	West South Central	0	0	0	0	H80CS06455	1	21.946	47.8848	0	0	4.466	1.53904
	2010	127400	91.4687	59.9626	0.286441	1.14284	1	34213	1	West South Central	0	0		0	H80CS00672	1	44.5679	25.3822	0	0	4.466	1.53904
	2010	7874	38.5004	72.901	0	0.457481	0	3716	3	West South Central	0	0	0	0	H80CS08770	0	56.2971	10.6566	0	0	4.466	1.53904
	2010	128214	99.7043	60.6736	1.57207	0.385141	1	28561	3	West South Central	0	0	0	0	H80CS00779	1	74.9659	23.287	0	0	4.466	1.53904
	2010	34654	78.1435	51.1654	0.997576	8.1391	0	10726	3	West South Central	0	0	0	0	H80CS00130	1	65.0848	21.378	0	0	4.466	1.53904
	2010	57314	63.3364	15.4583	0.356883	0.608023	0	15131	1	West South Central	0	0	0	0	H80CS02451	1	61.6747	35.4174	0	0	4.466	1.53904
	2010	13898	32.0527	28.1919	0	0	0	4856	3	West South Central	0	0	0	0	H80CS08225	0	27.5947	12.6853	0	0	4.466	1.53904
	2010	234387	67.9459	34.9201	3.2742	0.291902	1	48989	3	West South Central		0			H80CS00719	1	78.9075	46.7513	0	0	4.466	1.53904
	2010	9243	64.9274	80.1183	1.27219	1.53846	0	3380	3	West South Central	0	0	0	0	H80CS12889	0	45.2071	8.25444	0	0	4.466	1.53904
	2010	52753	47.9342	48.3321	0.0176502	0	0	16997	3	West South Central	0	0	0	0	H80CS00553	1	50.1618	25.6869	0	0	4.466	1.53904
	2010	43264	47.7903	53.0952	7.68453	11.2909	0	8901	3	West South Central		0			H80CS00124	0	42.6469	22.4469	0	0	4.466	1.53904
	2010	20580	97.2477	61.1903	0	0	1	6805	1	West South Central	0	0	0	0	H80CS08231	0	83.8648	31.8148	0	0	4.466	1.53904
	2010	10667	75.2102	45.2446	5.68662	0	1	4027	3	West South Central	0	0	0	0	H80CS12853	0	59.1259	25.478	0	0	4.466	1.53904
	2010	166732	95.7736	49.363	0.0168073	3.32448	0	29749	3	West South Central	0	0	0	0	H80CS00348	1	66.8796	31.4162	0	0	4.466	1.53904
	2010	5362	61.622	40.8034	0	0	0	1419	3	West South Central		0			H80CS01426	0	46.3002	12.6145	0	0	4.466	1.53904
	2010	245997	88.8225	56.9209	9.19514	0.0490669	1	61141	3	West South Central	1	1	905	1757	H80CS00758	1	94.5209	31.8657	0	0	4.466	1.53904
	2010	20913	71.1076	50.6039	0	6.36121	0	10847	3	West South Central	0	0	0	0	H80CS00721	1	43.4498	18.9822	0	0	4.466	1.53904
	2010	10605	52.1259	70.1761	0	0	0	2612	3	West South Central	0	0	0	0	H80CS12874	0	52.5268	7.69525	0	0	4.466	1.53904
	2010	18812	95.0852	77.8437	0.0965118	0	1	7253	1	West South Central		0			H80CS06445	0	77.0991	18.6819	0	0	4.466	1.53904
	2010	31072	92.4362	62.823	0	9.09399	0	8863	2	West South Central	5.56	1	264	3303	H80CS00361	0	69.1414	16.2925	0	0	4.466	1.53904
	2010	45764	24.0962	36.3016	0.958745	0.798954	0	6884	1	West South Central		0			H80CS06460	0	45.9762	18.6665	0	0	4.466	1.53904
	2010	87772	98.8114	61.4538	0	4.25344	1	20360	1	West South Central	0	0	0	0	H80CS00128	1	81.8468	24.1896	0	0	4.466	1.53904
	2010	40305	71.5498	50.5208	0	0	0	12480	3	West South Central		0			H80CS00405	1	38.8141	26.2099	0	0	4.466	1.53904
	2010	249302	84.8764	40.366	8.50226	0	1	58408	3	West South Central	0.68	1	218	298	H80CS11298	1	79.1998	32.7695	0	0	4.466	1.53904
	2010	213982	67.4689	42.2949	1.06089	0.00187769	0	53257	3	West South Central		0		0	H80CS04289	1	59.0007	40.6369	0	0	4.466	1.53904
	2010	34392	65.7745	59.9318	0.0332723	0	1	12022	2	West South Central	0	0	0	0	H80CS00408	1	66.5779	19.5808	0	0	4.466	1.53904
	2010	19565	91.309	69.68	0	0	1	6969	3	West South Central	0	0	0	0	H80CS06457	0	60.2669	22.0405	0	0	4.466	1.53904
	2010	77581	76.6808	45.331	0.0181233	4.2907	0	22071	3	West South Central		0			H80CS00299	1	51.8463	37.393	0	0	4.466	1.53904
	2010	59727	87.4728	39.1147	0	0	0	19384	3	West South Central	0.99	1	41	250	H80CS02323	1	43.5927	31.6962	0	0	4.466	1.53904
	2010	93660	81.4283	58.1105	0.581747	0.101995	1	26472	3	West South Central	0	0	0	0	H80CS07502	1	67.5128	28.8116	0	0	4.466	1.53904
	2010	5475	65.6136	30.1701	1.43241	1.11907	0	2234	3	West South Central	0	0		0	H80CS08235	0	7.74396	16.0698	0	0	4.466	1.53904
	2010	19893	98.3874	58.9703	0.226847	0.0690403	1	10139	1	West South Central	0	0	0	0	H80CS00204	1	30.6243	24.9433	0	0	4.466	1.53904
	2010	69340	97.901	67.6295	0	0	1	25965	3	West South Central		0	0	0	H80CS00505	1	57.1577	21.4943	0	0	4.466	1.53904
	2010	7142	89.7008	59.7238	0	0	1	2679	3	West South Central	0	0	0	0	H80CS08778	0	49.3468	24.7107	0	0	4.466	1.53904
	2010	13270	39.0731	45.7017	0	2.54192	0	5665	1	West South Central		0	0		H80CS12856	0	15.94	17.4934	0	0	4.466	1.53904
	2010	33736	94.2249	31.1661	33.8339	11.9169	0	6260	3	West South Central	0	0	0	0	H80CS00375	0	43.5303	27.0767	0	0	4.466	1.53904
	2010	29664	73.9643	88.3373	90.2124	0	1	9226	3	West South Central	0.7	1	267	931	H80CS00039	0	93.7568	9.89595	0	0	4.466	1.53904
	2010	56919	95.7772	65.5448	6.01892	1.95922	1	16282	3	West South Central	0	0		0	H80CS00637	1	65.3728	14.5007	0	0	4.466	1.53904
	2010	22221	85.9787	52.9567	0	0	1	8726	2	West South Central		0			H80CS04287	0	46.9975	14.5313	0	0	4.466	1.53904
	2010	85635	99.0171	72.1821	0.616897	3.07926	1	19128	1	West South Central	0	0	0	0	H80CS00717	1	62.4948	7.00021	0	0	4.466	1.53904
	2010	30694	65.045	65.4802	9.23077	0.13655	0	10985	3	West South Central	0	0	0	0	H80CS00203	1	24.5152	14.0464	0	0	4.466	1.53904
	2010	64538	70.1008	83.4607	13.3599	0	1	18054	1	West South Central	0	0	0	0	H80CS00344	1	58.5466	12.1801	0	0	4.466	1.53904
	2010	35198	69.9478	60.2522	0	0	0	11817	3	West South Central		0			H80CS00125	1	61.2931	19.7766	0	0	4.466	1.53904
	2010	52169	59.9052	33.3555	0	0	1	13515	3	West South Central	0	0	0	0	H80CS08217	1	74.3544	48.5313	0	0	4.466	1.53904
	2010	6860	44.5328	72.0115	1.05617	0.0480077	0	2083	3	West South Central	0	0	0	0	H80CS08781	0	67.4988	11.7139	0	0	4.466	1.53904
	2010	8373	79.4639	69.4384	0	0	1	5075	1	West South Central	0	0	0	0	H80CS06449	0	60.6305	22.9163	0	0	4.466	1.53904
	2010	7218	53.8779	68.5118	1.20337	0	0	2493	3	West South Central	0	0		0	H80CS11255	0	53.9511	22.5832	0	0	4.466	1.53904
	2010	23648	57.737	57.5388	0.0776053	0	0	9020	3	West South Central	0	0	0	0	H80CS00793	0	59.2461	25.5876	0	0	4.466	1.53904
	2010	8369	53.0125	57.7737	0	0	0	2695	3	West South Central	0	0	0	0	H80CS12850	0	52.0594	20.7421	0	0	4.466	1.53904
	2010	43302	91.5371	48.2937	0.180906	0.805855	1	12161	3	West South Central	0	0	0	0	H80CS00263	1	45.465	33.0894	0	0	4.466	1.53904
	2010	18434	91.8403	39.5152	0.0961908	0	1	5198	3	West South Central	0	0	0	0	H80CS06447	0	28.9919	33.8399	0	0	4.466	1.53904
	2010	105427	73.2107	96.2556	100	0	1	9294	3	West South Central	1	1	550	58583	H80CS00038	0	98.3861	2.8513	0	0	4.466	1.53904
	2010	21995	64.985	97.4271	100	0	1	4392	3	West South Central	0.07	1	210	210	H80CS00300	0	100	1.98087	0	0	4.466	1.53904
	2010	178573	99.244	85.1546	0.971144	2.18716	0	35937	1	West South Central	0	0	0	0	H80CS00209	1	84.6593	4.35763	0	0	4.466	1.53904
	2010	22598	97.9103	62.4449	0	0	1	6577	1	West South Central		0			H80CS02452	0	61.1829	18.4735	0	0	4.466	1.53904
	2010	8148	15.4818	36.2324	0.577409	0.0360881	0	2771	3	Mountain	0	0	0	0	H80CS00518	0	30.4583	14.4713	0	0	12.1568	4.45026
	2010	20100	18.6799	49.674	28.4942	0.349817	0	6289	3	Mountain	0	0	0	0	H80CS00723	0	14.8354	8.45921	0	0	12.1568	4.45026
	2010	39158	76.6369	72.4424	0.174064	0.300657	1	12639	3	Mountain		0			H80CS00213	1	76.0978	15.555	0	0	12.1568	4.45026
	2010	15240	4.65357	34.821	0	0	0	3966	1	Mountain		0			H80CS00519	0	19.3646	8.0938	0	0	12.1568	4.45026
	2010	26621	33.2949	77.8661	100	0	1	5286	3	Mountain	0	0			H80CS00043	0	94.7976	18.199	0	0	12.1568	4.45026
	2010	7505	12.9247	37.6892	2.43632	0	0	2709	1	Mountain	0	0	0	0	H80CS00644	0	29.3835	14.1381	0	0	12.1568	4.45026
	2010	99011	66.8381	55.3136	0	14.9921	1	32417	3	Mountain	0	0	0	0	H80CS00220	1	70.025	20.3103	0	0	12.1568	4.45026
	2010	21380	53.367	62.8913	0	0	0	7955	3	Mountain		0			H80CS07890	0	74.2929	21.1188	0	0	12.1568	4.45026
	2010	63849	78.1024	40.7787	0	0	0	11609	3	Mountain		0			H80CS00820	1	61.8313	21.3197	0	0	12.1568	4.45026
	2010	68643	60.4071	70.3772	0.87967	0.133942	1	27624	2	Mountain	0	0	0	0	H80CS00831	1	46.0904	14.7299	0	0	12.1568	4.45026
	2010	6624	43.2262	39.5161	0.248139	0	0	1612	3	Mountain	0	0	0	0	H80CS00462	0	38.0893	16.8734	0	0	12.1568	4.45026
	2010	57537	23.7994	24.9658	10.8061	0.296578	0	13150	2	New England	0.63	1	174	297	H80CS00311	1	26.0532	50.2738	0	0	6.8719	5.27375
	2010	83037	1.16801	5.63511	0	0	0	21508	2	New England	0	0	0	0	H80CS06659	1	7.25312	25.1627	0	0	6.8719	5.27375
	2010	89974	4.42523	9.56149	0.253574	0.249202	0	22873	3	New England	0	0	0	0	H80CS12873	1	13.6843	23.1233	0	0	6.8719	5.27375
	2010	31614	3.50094	18.8165	0.0346741	0.797503	0	8652	3	New England	0	0	0	0	H80CS00261	0	25.4508	25.9478	0	0	6.8719	5.27375
	2010	57938	2.36203	3.05649	0	0	0	14003	3	New England	2.7	1	305	1417	H80CS10611	1	1.79247	25.9659	0	0	6.8719	5.27375
	2010	76528	1.11615	12.3848	0	0	0	18345	2	New England		0			H80CS00632	1	5.97983	24.7806	0	0	6.8719	5.27375
	2010	33290	3.53369	9.70347	0.608949	0.833995	0	7554	3	New England	0	0	0	0	H80CS08230	0	28.0911	43.103	0	0	6.8719	5.27375
	2010	26033	2.24692	7.60935	1.52786	0.419413	0	6676	3	New England	0	0	0	0	H80CS06658	0	6.60575	21.9892	0	0	6.8719	5.27375
	2010	14015	47.6949	11.2983	0.0276243	0.165746	0	3620	1	South Atlantic	0	0	0	0	H80CS00386	0	18.5359	8.83978	0	0	4.8619	1.39982
	2010	32912	86.4733	22.651	0.86038	0.170372	1	11739	3	South Atlantic	0	0	0	0	H80CS00174	1	20.9558	26.8336	0	0	4.8619	1.39982
	2010	33810	95.3265	79.0844	0.243595	0.184796	1	11905	3	South Atlantic		0	0	0	H80CS02446	1	44.3511	14.7753	0	0	4.8619	1.39982
	2010	13015	76.6204	67.273	0.0812084	1.86779	1	6157	3	South Atlantic	0	0	0	0	H80CS12871	0	68.7835	12.2462	0	0	4.8619	1.39982
	2010	18167	86.1417	60.9226	0.286807	0.119503	1	4184	3	South Atlantic	0	0	0	0	H80CS12862	0	52.4379	29.3738	0	0	4.8619	1.39982
	2010	29242	74.1887	65.9879	95	1.41129	1	4960	3	South Atlantic	2	1	698	3154	H80CS00018	0	67.6008	4.29435	0	0	4.8619	1.39982
	2010	42052	48.2179	24.5887	0.0148887	2.82141	0	13433	1	South Atlantic	0.33	1	7	14	H80CS00173	1	13.4519	19.6233	0	0	4.8619	1.39982
	2010	19530	2.27273	23.0876	0	0	0	5765	1	South Atlantic		0			H80CS00331	0	18.0052	11.778	0	0	4.8619	1.39982
	2010	12712	27.5	48.4069	4.0691	0.115163	0	2605	3	South Atlantic	0	0	0	0	H80CS08749	0	55.739	22.4952	0	0	4.8619	1.39982
	2010	13244	32.3934	26.4819	2.59184	0.225378	1	4437	3	South Atlantic		0			H80CS10592	0	24.0027	59.5222	0	0	4.8619	1.39982
	2010	66003	8.42227	37.9004	5.952	3.16101	0	18918	2	South Atlantic		0			H80CS00278	1	32.7466	19.1881	0	0	4.8619	1.39982
	2010	33880	6.66824	25.6722	0.104312	0.880853	0	8628	3	South Atlantic	0	0	0	0	H80CS00446	0	27.4571	15.6004	0	0	4.8619	1.39982
	2010	48531	28.532	27.0057	0.370279	1.09849	0	8102	3	South Atlantic	0	0	0	0	H80CS00175	0	14.8482	23.6238	0	0	4.8619	1.39982
	2010	155462	52.0164	38.1467	0	0	0	48712	3	South Atlantic		0			H80CS00479	1	39.2922	17.4392	0	0	4.8619	1.39982
	2010	85717	77.4345	50.4377	8.36165	0.703465	1	25019	3	South Atlantic		0			H80CS00073	1	43.8467	28.4104	0	0	4.8619	1.39982
	2010	77576	0.863879	28.9966	0.0143075	0.00476917	0	20968	3	South Atlantic		0			H80CS00604	1	25.8394	16.8924	0	0	4.8619	1.39982
	2010	14562	51.272	41.8486	24.4321	1.15813	1	4490	3	South Atlantic	0	0	0	0	H80CS00608	0	43.5189	34.1648	0	0	4.8619	1.39982
	2010	15016	52.3174	15.1649	0	0	0	3396	1	South Atlantic		0			H80CS00177	0	9.36396	39.5171	0	0	4.8619	1.39982
	2010	15134	6.05656	27.428	0.0533618	4.53575	0	3748	3	South Atlantic	0	0	0	0	H80CS00449	0	32.7641	23.6126	0	0	4.8619	1.39982
	2010	39117	56.4312	11.7632	0	0.249397	1	12029	1	South Atlantic		0			H80CS02445	1	11.0816	54.8757	0	0	4.8619	1.39982
	2010	23221	44.1251	49.4029	0.0119417	0.119417	0	8374	3	South Atlantic	0	0	0	0	H80CS03972	0	41.7483	22.3907	0	0	4.8619	1.39982
	2010	109775	51.3707	21.7795	0.0762029	7.39168	0	27558	1	South Atlantic	0	0	0	0	H80CS00791	1	44.4771	24.7442	0	0	4.8619	1.39982
	2010	31399	80.3261	55.7391	6.58638	0	1	9383	1	South Atlantic	0	0	0	0	H80CS00729	0	49.7282	20.7183	0	0	4.8619	1.39982
	2010	8215	1.38272	17.9753	0	0	0	2025	3	South Atlantic	0	0	0	0	H80CS01686	0	15.3086	11.2593	0	0	4.8619	1.39982
	2010	9567	46.0643	14.7436	0.030525	0	0	3276	1	South Atlantic	0	0	0	0	H80CS00352	0	14.7131	10.5617	0	0	4.8619	1.39982
	2010	56818	23.5689	20.4217	1.18506	0	1	14514	3	Pacific		0			H80CS08773	1	63.0012	58.7364	0	0	9.338900000000001	6.17143
	2010	31072	83.2237	62.8436	17.0103	0	1	6984	3	Pacific	0	0	0	0	H80CS00552	0	67.4255	28.6655	0	0	9.338900000000001	6.17143
	2010	49123	4.51578	20.6567	0.0534555	0.0229095	0	13095	1	Pacific		0	0		H80CS00493	1	36.5788	27.163	0	0	9.338900000000001	6.17143
	2010	50186	52.2492	46.2701	6.82007	36.0608	0	12038	3	Pacific	0	0	0	0	H80CS00409	1	54.1701	34.4492	0	0	9.338900000000001	6.17143
	2010	12692	77.0719	42.7954	0	0	0	2776	3	Pacific	0	0	0	0	H80CS01441	0	68.804	24.2435	0	0	9.338900000000001	6.17143
	2010	13617	49.6783	73.4722	100	0	1	2209	1	Pacific	0.5	1	224	332	H80CS00054	0	95.5183	18.9226	0	0	9.338900000000001	6.17143
	2010	104623	63.4916	32.8045	0	37.4363	0	22756	3	Pacific		0			H80CS00702	1	56.7455	45.6934	0	0	9.338900000000001	6.17143
	2010	105997	77.34	32.0302	0.404975	37.5842	0	24199	3	Pacific	6.2	1	700	5645	H80CS00498	1	55.0271	49.6301	0	0	9.338900000000001	6.17143
	2010	56185	51.7154	54.4005	9.47586	0.468078	1	18373	3	Pacific	0	0	0	0	H80CS00647	1	64.4696	22.827	0	0	9.338900000000001	6.17143
	2010	68061	70.6373	28.3247	11.6488	20.6765	1	18122	2	Pacific		0			H80CS06078	1	66.2123	58.2441	0	0	9.338900000000001	6.17143
	2010	15589	18.1859	26.8116	0	2.26175	0	4554	2	Pacific		0			H80CS08774	0	41.0408	24.6377	0	0	9.338900000000001	6.17143
	2010	73875	17.2366	31.5065	5.72969	0.75188	0	22078	1	Pacific	0.2	1	22	24	H80CS00542	1	61.4322	49.923	0	0	9.338900000000001	6.17143
	2010	101540	61.2092	39.0593	100	0.144079	1	21516	3	Pacific	5.2	1	603	3791	H80CS00056	1	88.6596	54.0249	0	0	9.338900000000001	6.17143
	2010	104019	43.8849	28.5926	4.48053	0.165617	1	33813	3	Pacific	0	0	0	0	H80CS00746	1	78.0085	60.947	0	0	9.338900000000001	6.17143
	2010	72308	22.8719	41.9837	1.46759	1.05968	0	22554	2	Pacific		0			H80CS00677	1	43.6508	39.0618	0	0	9.338900000000001	6.17143
	2010	193493	68.3091	41.7992	14.579	1.2528	1	48611	2	Pacific	0	0	0	0	H80CS00829	1	55.506	35.3192	0	0	9.338900000000001	6.17143
	2010	99099	73.8551	32.9079	1.84954	36.2972	0	21627	2	Pacific	0	0	0	0	H80CS00574	1	46.2246	46.6685	0	0	9.338900000000001	6.17143
	2010	212723	60.5076	42.1685	5.99917	0.695533	0	62542	3	Pacific		0			H80CS00360	1	57.0816	43.1134	0	0	9.338900000000001	6.17143
	2010	528323	51.8957	40.8995	3.73954	2.95609	1	126620	3	Pacific	27.54	1	1986	30560	H80CS00445	1	55.0276	43.7656	0	0	9.338900000000001	6.17143
	2010	61693	21.0326	25	3.46073	1.38662	0	17164	3	Pacific	0	0	0	0	H80CS04205	1	52.68	44.5642	0	0	9.338900000000001	6.17143
	2010	124525	10.3503	47.2616	14.2936	0.408802	1	34491	2	Pacific	0.99	1	354	738	H80CS00319	1	28.622	34.6438	0	0	9.338900000000001	6.17143
	2010	145775	52.5812	19.8957	2.23784	0.429135	1	34721	2	Pacific		0	0	0	H80CS00481	1	62.6739	63.2902	0	0	9.338900000000001	6.17143
	2010	523669	69.8649	30.1176	12.0586	37.1466	0	119890	3	Pacific	0	0	0	0	H80CS00639	1	77.6904	42.0068	0	0	9.338900000000001	6.17143
	2010	160720	80.2423	27.7702	0.0749166	47.7593	0	29366	3	Pacific	0	0	0	0	H80CS00147	1	49.6629	40.8329	0	0	9.338900000000001	6.17143
	2010	100308	95.1771	25.9541	11.964	0.450257	1	18656		Pacific	0	0	0	0	H80CS00437	1	44.9024	34.8199	0	0	9.338900000000001	6.17143
	2010	15523	1.41199	22.5996	0.153739	0	0	7155	3	South Atlantic	0	0	0	0	H80CS00843	0	26.2474	27.2257	0	0	24.339	3.34594
	2010	26117	0.199243	33.5714	0	0	0	5040	3	South Atlantic		0			H80CS00078	0	49.7817	11.0913	0	0	24.339	3.34594
	2010	12607	1.11778	28.7694	0	0	0	3681	3	South Atlantic	0	0	0	0	H80CS00616	0	25.5637	18.6634	0	0	24.339	3.34594
	2010	195674	4.92326	28.288	12.7348	1.77784	0	59679	2	South Atlantic	0	0	0	0	H80CS00614	1	21.5185	32.1252	0	0	24.339	3.34594
	2010	24915	14.3107	35.6048	0.0134409	0	0	7440	3	South Atlantic	0	0	0	0	H80CS00701	0	47.9167	24.7043	0	0	24.339	3.34594
	2010	27939	0.60241	44.338	0	0	0	7409	3	South Atlantic		0			H80CS00583	0	56.7958	15.3462	0	0	24.339	3.34594
	2010	28812	4.69484	16.2431	0.132868	0.0996512	0	6021	3	South Atlantic	1	1	53	559	H80CS18278	0	26.3079	26.4906	0	0	24.339	3.34594
	2010	37428	6.5917	15.9712	0	0.00933445	0	10713	1	South Atlantic		0			H80CS00383	1	39.4661	29.6089	0	0	24.339	3.34594
	2010	8316	0.496838	28.6097	0	0	0	2237	3	South Atlantic		0			H80CS00845	0	39.696	14.2602	0	0	24.339	3.34594
	2010	10299	3.61604	37.1888	0	0	0	3173	1	South Atlantic		0			H80CS00502	0	30.602	15.9786	0	0	24.339	3.34594
	2010	47353	1.26309	26.3371	2.05224	0	0	12864	2	South Atlantic		0			H80CS00294	1	18.1203	21.2998	0	0	24.339	3.34594
	2010	36390	0.917049	36.2003	0	0	0	9685	3	South Atlantic	2	1	0	0	H80CS00617	0	54.001	15.0026	0	0	24.339	3.34594
	2010	31313	5.11451	19.9286	0.033456	0	1	8967	2	South Atlantic	0	0	0	0	H80CS08238	0	24.9582	14.7987	0	0	24.339	3.34594
	2010	18761	2.69346	22.8613	0	0	0	4851	1	South Atlantic	0	0	0	0	H80CS00337	0	31.5193	12.8427	0	0	24.339	3.34594
	2010	79942	6.2723	25.9468	0.125841	0.0235951	0	25429	2	South Atlantic	0.4	1	127	1424	H80CS00827	1	48.1262	29.0574	0	0	24.339	3.34594
	2010	35672	0.812582	24.752	0.226284	0.0435161	0	11490	3	South Atlantic		0			H80CS00256	1	38.329	25.3351	0	0	24.339	3.34594
	2010	69675	0.632952	21.6431	0	0.0120373	0	16615	2	South Atlantic		0			H80CS00080	1	37.2976	20.4032	0	0	24.339	3.34594
	2010	32813	0.866933	20.0055	0.0410509	0	0	7308	3	South Atlantic	0	0	0	0	H80CS00388	0	27.6409	32.8407	0	0	24.339	3.34594
	2010	18159	0.816188	24.9461	0	0	0	6025	3	South Atlantic	0	0	0	0	H80CS12878	0	11.0539	16.4979	0	0	24.339	3.34594
	2010	94415	6.5911	32.9989	0.00462299	0	0	21631	3	South Atlantic		0			H80CS00075	1	46.4657	21.0993	0	0	24.339	3.34594
	2010	40387	0.237783	20.5311	0.0819605	0	0	12201	3	South Atlantic		0			H80CS00254	1	23.2686	29.1697	0	0	24.339	3.34594
	2010	32893	1.6045	34.4201	1.77923	0	0	10735	1	South Atlantic		0			H80CS00450	1	33.8333	16.6279	0	0	24.339	3.34594
	2010	134303	11.0966	11.9648	0.715083	0	0	34961	1	South Atlantic	0	0		0	H80CS00345	1	27.8653	22.1218	0	0	24.339	3.34594
	2010	40325	4.37518	23.2781	0	0	0	10744	1	South Atlantic	0	0	0	0	H80CS00563	1	13.4866	21.2305	0	0	24.339	3.34594
	2010	32419	1.13814	35.0912	0.0104221	0	0	9595	3	South Atlantic	0	0	0	0	H80CS00384	0	31.6206	13.8614	0	0	24.339	3.34594
	2010	43423	1.02673	17.3074	0.0242287	0	0	12382	3	South Atlantic	0	0	0		H80CS00761	1	14.085	22.8315	0	0	24.339	3.34594
	2010	38243	0.401326	20.6178	0	0.0694203	0	5762	1	South Atlantic		0			H80CS00079	0	37.1052	28.74	0	0	24.339	3.34594
	2010	128789	24.4311	25.425	0.809798	1.87057	0	29884	3	South Atlantic	2.5	1	653	3392	H80CS00781	1	56.4683	30.0629	0	0	24.339	3.34594
	2010	22864	42.5365	46.9357	0.0683995	15.554	0	7310	3	East North Central		0			H80CS00713	0	35.8687	44.9932	0	0	7.2974	3.74539
	2010	99133	59.1691	25.5602	4.42704	0	1	21956	2	East North Central	0	0	0	0	H80CS00280	1	37.607	51.1159	0	0	7.2974	3.74539
	2010	22536	33.2291	63.1544	15.2617	0	1	7450	3	East North Central	0.15	1	52	103	H80CS04197	0	71.7987	30.9128	0	0	7.2974	3.74539
	2010	495551	9.08497	13.7737	0	0	0	84240	2	East North Central	0	0	0	0	H80CS00792	1	52.4573	59.3198	0	0	7.2974	3.74539
	2010	60535	49.5325	25.3045	0.605915	0.0239966	0	16669	3	East North Central	0	0	0	0	H80CS00662	1	74.9115	70.2442	0	0	7.2974	3.74539
	2010	6468	16.0381	16.4667	0.0363504	0	0	2751	2	East North Central	0	0	0	0	H80CS08784	0	23.8095	58.4151	0	0	7.2974	3.74539
	2010	111151	93.3575	12.5754	1.40099	0.318407	1	29836	1	East North Central		0			H80CS00826	1	59.7198	72.0908	0	0	7.2974	3.74539
	2010	23726	11.1858	28.4901	0.0146028	0	0	6848	3	East North Central		0			H80CS00824	0	61.4486	49.08	0	0	7.2974	3.74539
	2010	145801	92.4636	26.3631	0	0	1	28502	2	East North Central		0	0	0	H80CS00593	1	47.1546	58.5748	0	0	7.2974	3.74539
	2010	15673	2.46305	19.4108	0	0	0	5703	3	East North Central		0			H80CS00491	0	48.0449	51.1836	0	0	7.2974	3.74539
	2010	21618	6.22398	14.8681	0	0	0	6672	1	East North Central	0	0	0	0	H80CS00509	0	9.86211	38.1295	0	0	7.2974	3.74539
	2010	55956	79.6218	73.5714	85.7826	0	1	10867		East North Central	4	1	280	2613	H80CS00034	1	58.489	18.7448	0	0	7.2974	3.74539
	2010	20873	26.7557	17.2131	1.74367	0.417288	0	6710	3	East North Central	0	0	0	0	H80CS00517	0	6.6617	71.7735	0	0	7.2974	3.74539
	2010	64506	46.3305	17.0173	0.137	1.18407	1	20438	1	East North Central	2	1	204	2694	H80CS00676	1	47.0056	69.6644	0	0	7.2974	3.74539
	2010	25574	91.6219	16.7148	0.0115594	0	1	8651	3	East North Central		0			H80CS00751	0	21.1999	71.171	0	0	7.2974	3.74539
	2010	7129	49.1281	73.1264	100	2.49811	1	1321	3	East North Central	0.03	1	25	67	H80CS00035	0	72.0666	23.6942	0	0	7.2974	3.74539
	2010	53336	16.6974	37.1851	4.63611	0	1	11432	3	Mountain	0.25	1	232	609	H80CS00564	1	36.809	20.9237	0	0	8.338900000000001	7.27433
	2010	9474	30.0463	66.5288	2.92253	0	0	3627		Mountain	0	0	0	0	H80CS04196	0	56.7962	12.8757	0	0	8.338900000000001	7.27433
	2010	9311	6.57956	51.3552	0	0	0	3505	1	Mountain	0	0	0	0	H80CS08222	0	9.35806	12.6391	0	0	8.338900000000001	7.27433
	2010	2373	19.1702	95	100	1.14286	1	700	1	Mountain	0.04	1	6	20	H80CS02330	0	48.7143	2.42857	0	0	8.338900000000001	7.27433
	2010	2043	18.3432	90.8152	100	0	1	871	3	Mountain	0	0	0	0	H80CS00042	0	95.9816	1.95178	0	0	8.338900000000001	7.27433
	2010	2248	95.5932	100	0	100	0	590	1	Mountain	0	0		0	H80CS00769	0	60	0	0	0	8.338900000000001	7.27433
	2010	41274	100	7.79221	0	0	0	10087	3	PR,VI,territories		0			H80CS00334	1	62.5756	68.2562	0	0
	2010	6784	100	57.1429	100	0	1	945	1	PR,VI,territories		0			H80CS00008	0	100	42.328	0	0
	2010	58787	100	15.8137	0	0	0	14127	1	PR,VI,territories	0	0		0	H80CS00162	1	48.0003	53.1181	0	0
	2010	72242	100	13.1149	0	0	0	15044	3	PR,VI,territories	0	0	0	0	H80CS00323	1	77.147	77.9314	0	0
	2010	64666	100	11.4192	0	83.4895	0	10351	1	PR,VI,territories	0	0	0	0	H80CS00354	1	94.2904	65.6265	0	0
	2010	110134		47.7789	0.0100123	0	1	29963	3	PR,VI,territories	0	0	0	0	H80CS00656	1	69.1887	30.7713	0	0
	2010	111035	100	7.02406	0	0.0762449	0	20985	3	PR,VI,territories	0	0	0	0	H80CS00353	1	80.5051	73.705	0	0
	2010	55949	100	7.35267	0	0	0	16307	2	PR,VI,territories		0			H80CS00489	1	91.1326	69.927	0	0
	2010	64022	100	8.02171	0	0	0	16580	3	PR,VI,territories		0			H80CS00474	1	97.7081	68.2207	0	0
	2010	157828	100	3.23373	0.0126614	0.764751	0	39490	3	PR,VI,territories		0			H80CS00598	1	75.804	66.9815	0	0
	2010	207640	100	10.7678	8.34195	31.2565	0	23208	2	PR,VI,territories	2	1	365	1005	H80CS00620	1	82.0148	53.6324	0	0
	2010	74253	100	12.0196	0	0	0	18162	3	PR,VI,territories		0			H80CS00382	1	59.9989	61.9645	0	0
	2010	81451	100	12.7096	0	0	0	12345	1	PR,VI,territories		0			H80CS00712	1	90.7655	66.2292	0	0
	2010	81235	100	33.5159	0.0497884	0	0	12051	3	PR,VI,territories		0			H80CS00325	1	47.0002	44.9091	0	0
	2010	76956	100	12.2818	0	18.4828	0	18336	3	PR,VI,territories	0	0	0	0	H80CS00747	1	97.993	53.5504	0	0
	2010	40616	100	9.97668	0	0	1	8149	1	PR,VI,territories	0	0	0	0	H80CS00695	0	90.3792	82.955	0	0
	2010	124553	100	27.6203	0	7.58591	0	27907	2	PR,VI,territories		0			H80CS00379	1	51.0374	63.02	0	0
	2010	207934	99.9699	32.6648	0	1.89533	1	59884	3	PR,VI,territories	0	0	0	0	H80CS00063	1	55.6943	42.948	0	0
	2010	32592	100	10.4052	0.038681	0	0	10341	3	PR,VI,territories		0			H80CS00356	1	57.9925	44.7442	0	0
	2010	30667	99.7831	100	0	0	0	8298	1	PR,VI,territories	1	1	87	87	H80CS02472	0	79.5011	0	0	0
	2010	25146	99.0846	100	0	0	0	5899	1	PR,VI,territories	0	0	0	0	H80CS06653	0	95.762	0	0	0
	2010	8344	96.8586	48.9736	0.0733138	0	0	2728	3	PR,VI,territories	0	0	0	0	H80CS00373	0	37.2801	28.629	0	0
	2010	17101	98.3846	100	0	0	0	10432	1	PR,VI,territories	0	0	0	0	H80CS02467	1	100	0	0	0
	2010	40670	98.9915	47.2892	0.383275	13.1777	0	14350	1	PR,VI,territories	0	0	0	0	H80CS02468	1	39.8049	48.0976	0	0
	2010	13117	99.9701	54.1604	0	0	0	6682	1	PR,VI,territories		0			H80CS04302	0	0	0	0	0
	2010	14744	98.3189	22.9912	0.237023	0.0711069	0	4219	3	PR,VI,territories	0	0			H80CS00372	0	8.01138	51.0073	0	0
	2010	47268	99.9703	100	0	0	0	23748	3	PR,VI,territories	0	0	0	0	H80CS02470	1	0	0	0	0
042850	2015	15166	94.0186	76.5383	0.974908	0.30366	0	6257	3	East South Central	0	0	0	0	H80CS00794	0	21.2242	6.82436	0	1	5.8037	2.55198
042450	2015	80756	67.6179	57.5308	3.13435	0	0	25077	3	East South Central	0.08	1	58	62	H80CS00094	1	56.6615	19.8548	1	0	5.8037	2.55198
048190	2015	52636	59.2841	40.1072	1.65964	1.49316	0	19221	3	East South Central		0			H80CS00105	1	75.2094	36.6526	1	1	5.8037	2.55198
044700	2015	41762	40.0938	41.6177	8.35782	0.865165	0	12252	3	East South Central	0	0		0	H80CS00098	1	67.1401	41.6912	1	0	5.8037	2.55198
04E00519	2015	21877	28.0236	13.7964	0	0	0	5197	3	East South Central	0	0	0	0	H80CS24177	0	30.9409	29.4978	1	1	5.8037	2.55198
045710	2015	34260	6.62967	30.5117	0.178838	0.00993542	0	10065	1	East South Central		0			H80CS00760	1	31.9523	18.9369	1	1	5.8037	2.55198
044120	2015	231726	49.7607	68.6009	2.27533	15.3838	0	53355	2	East South Central	0	0	0	0	H80CS00658	1	83.6004	17.258	1	1	5.8037	2.55198
044710	2015	117227	70.0079	51.8068	5.17387	0.585464	1	36723	3	East South Central	3	1	2352	2961	H80CS00099	1	38.8639	27.5958	1	0	5.8037	2.55198
040130	2015	107449	85.9131	31.6754	1.40177	0.350443	0	33957	1	East South Central	0	0	0	0	H80CS00795	1	81.403	51.1942	1	0	5.8037	2.55198
041960	2015	29080	78.5731	63.9316	21.8648	0.01554	1	12870	3	East South Central	0.25	1	156	1683	H80CS00020	1	60.7071	23.0925	1	0	5.8037	2.55198
048950	2015	120068	36.9541	28.2418	0.37992	3.34299	0	64224	3	East South Central	0	0	0	0	H80CS00376	1	34.7347	25.0311	1	0	5.8037	2.55198
04E01095	2015	19500	70.7279	51.0118	18.2752	0	1	6424	3	East South Central	0	0			H80CS26588	0	66.0181	30.7441	0	1	5.8037	2.55198
047080	2015	146042	66.5434	48.588	5.98414	2.52101	0	42245	3	East South Central	0.25	1	203	286	H80CS00318	1	85.1083	37.5192	1	1	5.8037	2.55198
0448530	2015	10150	12.4779	37.99	3.27144	1.26732	0	3393	3	East South Central	0	0	0	0	H80CS08236	0	53.0209	31.8597	1	1	5.8037	2.55198
101050	2015	42121	97.6389	30.2787	0	0	0	9974	1	Pacific	2.04	1	538	1060	H80CS00447	0	42.3401	52.4464	0	0	11.6463	10.9692
10E00288	2015	20829	92.7866	44.7472	0.322696	0	0	2789	2	Pacific	3.8	1	131	872	H80CS26599	0	0.179276	22.0868	1	1	11.6463	10.9692
102270	2015	19289	22.1201	31.9697	0.47138	0	0	5940	3	Pacific	0	0		0	H80CS00745	0	39.8148	23.1145	1	1	11.6463	10.9692
10E00170	2015	3949	11.7073	20.8239	1.41084	0	0	1772	3	Pacific	0	0	0	0	H80CS26600	0	26.9187	9.81941	0	0	11.6463	10.9692
107930	2015	10479	43.0221	19.0702	0.189753	0.759013	0	3162	3	Pacific	0	0	0	0	H80CS01445	0	24.2568	18.1531	0	1	11.6463	10.9692
100070	2015	123539	89.145	35.2608	0	0	0	10065	3	Pacific	0	0	0	0	H80CS01130	1	0.814704	30.7004	0	0	11.6463	10.9692
1012890	2015	9739	12.1825	55.6864	3.20877	0.406174	0	2462	3	Pacific	0	0	0	0	H80CS04435	0	24.1267	19.8213	0	1	11.6463	10.9692
106220	2015	6861	95.9649	31.8718	0	0	0	1186	3	Pacific	0	0	0	0	H80CS01131	0	22.4283	36.172	0	0	11.6463	10.9692
106200	2015	23580	84.5436	25.838	0.0673741	0	0	5937	3	Pacific	0	0	0	0	H80CS01133	0	1.4317	23.9852	0	1	11.6463	10.9692
10E01114	2015	1235	50.7246	79.4304	100	0	1	316	1	Pacific	0	0	0	0	H80CS26802	0	27.2152	15.8228	0	0	11.6463	10.9692
101250	2015	17466	81.0747	15.1927	0.403124	0.251953	0	3969	1	Pacific	9	1	103	500	H80CS08220	0	26.3039	12.2701	1	1	11.6463	10.9692
101470	2015	4593	79.168	18.9068	0	0	0	3110	3	Pacific	0	0	0	0	H80CS01138	0	6.17363	47.8778	1	1	11.6463	10.9692
10E01196	2015	1545	9.58751	22.8395	0	0	0	972	3	Pacific	0	0	0	0	H80CS28997	0	2.36626	6.48148	0	0	11.6463	10.9692
106180	2015	4326	78.381	36.8024	0	0	0	1326	2	Pacific		0			H80CS01128	0	30.3167	23.3786	1	0	11.6463	10.9692
106230	2015	2254	42.765	42.3529	0	0	0	1275	3	Pacific		0	0		H80CS01134	0	30.1176	7.45098	1	1	11.6463	10.9692
100020	2015	46817	55.4852	36.1633	10.5232	0.0340281	1	11755	1	Pacific	0.3	1	120	333	H80CS00146	1	59.7278	28.3624	1	1	11.6463	10.9692
102120	2015	9573	8.09231	33.6516	0.208831	0	0	3352	2	Pacific	0.34	1	62	407	H80CS00568	0	33.6814	17.4821	1	1	11.6463	10.9692
101270	2015	43014	50.2099	18.3427	0.501327	0.280153	0	6782	2	Pacific	0	0	0	0	H80CS00559	0	11.6337	18.8293	0	1	11.6463	10.9692
102900	2015	8957	76.3787	58.7547	0	11.3764	0	2136	3	Pacific	2.34	1	51	113	H80CS00740	0	8.33333	11.7978	1	1	11.6463	10.9692
107860	2015	6981	21.3446	12.1597	0	0	0	2755	3	Pacific		0	0	0	H80CS01444	0	8.42105	14.4465	1	1	11.6463	10.9692
1011770	2015	16265	27.9713	28.2888	0.0732869	0.146574	0	2729	1	Pacific	0	0	0	0	H80CS04209	0	28.2521	17.9919	1	1	11.6463	10.9692
1011870	2015	2124	72.0833	27.8085	0	0	0	543	3	Pacific	0	0	0	0	H80CS04208	0	30.5709	17.3112	0	0	11.6463	10.9692
106170	2015	2929	94.5946	52.5939	0	0.178891	0	559	2	Pacific	0	0	0	0	H80CS01129	0	4.83005	15.7424	1	0	11.6463	10.9692
1012860	2015	6248	43.452	33.8608	0.316456	0	0	1580	3	Pacific	0	0	0	0	H80CS04434	0	16.2025	10.6962	1	0	11.6463	10.9692
102040	2015	9392	58.8157	57.0739	12.844	0	0	4142	3	Pacific	0	0	0	0	H80CS01137	0	3.74215	1.90729	1	1	11.6463	10.9692
100800	2015	61285	92.5894	26.8499	0.161671	0	0	8041	3	Pacific	0	0	0	0	H80CS01127	0	21.2784	35.1076	0	1	11.6463	10.9692
106210	2015	10487	25.3706	42.4595	0	0	0	3090	3	Pacific	0	0	0	0	H80CS01136	0	24.9515	22.6214	0	0	11.6463	10.9692
107170	2015	24575	11.9099	26.787	0.447615	0.153868	0	7149	1	Pacific		0			H80CS01139	0	38.5508	28.0179	1	1	11.6463	10.9692
1017080	2015	5201	13.2662	39.7909	0	0	0	1626	3	Pacific	0	0	0	0	H80CS08232	0	18.2657	2.76753	0	1	11.6463	10.9692
09E01078	2015	33093	62.5824	38.5728	0.541339	0.482283	1	10160	3	Mountain	0	0	0	0	H80CS26604	1	38.3465	31.0138	1	1	9.8271	4.14466
09E00002	2015	26425	82.3521	2.98185	1.77182	0.0432152	1	6942	3	Mountain	0	0	492	3875	H80CS12845	0	66.4794	65.86	1	0	9.8271	4.14466
09E01133	2015	4941	47.117	44.1011	62.2191	0.702247	1	712	3	Mountain	0.17	1	3	13	H80CS28365	0	88.4831	42.6966	0	0	9.8271	4.14466
090130	2015	89447	87.1397	5.90955	2.23823	23.4687	0	25958	3	Mountain		0			H80CS04321	1	81.551	60.1703	1	1	9.8271	4.14466
092650	2015	12666	42.1893	1.99699	0.715901	0	0	2654	3	Mountain	0	0	0	0	H80CS00753	0	9.26903	26.7521	0	0	9.8271	4.14466
090030	2015	147269	58.0571	12.6443	0	0	0	41331	3	Mountain	0	0	0	0	H80CS00466	1	12.9467	42.675	1	1	9.8271	4.14466
093030	2015	134032	59.2583	13.7494	0.438547	1.28432	1	44693	3	Mountain	0	0	0	0	H80CS00140	1	11.8184	45.5396	1	1	9.8271	4.14466
099420	2015	38955	36.6337	38.1859	4.4775	0.393033	1	12976	3	Mountain	0	0	0	0	H80CS00842	1	53.7993	32.5293	1	1	9.8271	4.14466
090090	2015	96159	86.6598	16.5542	1.53183	0	0	22979	3	Mountain		0			H80CS00752	1	62.6311	48.9055	1	1	9.8271	4.14466
091300	2015	52011	55.3021	15.4825	1.33003	0.333947	0	17368	3	Mountain	0	0	0	0	H80CS00448	1	35.1393	43.2404	1	1	9.8271	4.14466
093590	2015	48783	42.5687	4.9783	0.347179	0.433974	0	16130	1	Mountain	0	0	0	0	H80CS00416	1	25.0031	26.3732	1	1	9.8271	4.14466
09E01014	2015	41534	28.5312	0.969058	0.867052	0	0	5882	2	Mountain	3.25	1	308	2334	H80CS26606	0	69.2962	77.5416	0	0	9.8271	4.14466
093070	2015	295916	88.3572	18.0025	0.301152	0.00144785	1	69068	3	Mountain	0	0	0	0	H80CS00141	1	16.449	61.0485	1	1	9.8271	4.14466
09E00001	2015	10804	91.7853	73.7758	0	0	1	5861	3	Mountain	0	0	0	0	H80CS12848	0	75.5844	14.9463	1	1	9.8271	4.14466
090750	2015	25550	57.6848	36.9708	100	0.030567	1	6543	3	Mountain		0			H80CS00044	0	76.173	54.715	0	0	9.8271	4.14466
092890	2015	179755	29.5931	13.0711	0.110842	0.283263	0	48718	3	Mountain	0	0	0	0	H80CS00651	1	30.4179	38.0516	1	1	9.8271	4.14466
09E00448	2015	1522	81.7531	12.7419	5.80645	0.322581	1	620	3	Mountain	0	0	0	0	H80CS28956	0	24.1935	81.2903	0	0	9.8271	4.14466
090080	2015	197489	46.7327	19.3216	0.00944242	0.0401303	0	42362	3	Mountain	2	1	395	2423	H80CS00231	1	44.0796	40.5009	1	1	9.8271	4.14466
090160	2015	377613	77.9588	16.4665	9.69324	0	0	92157	3	Mountain	1	1	93	1171	H80CS00230	1	54.3193	53.7724	1	1	9.8271	4.14466
09E00436	2015	2792	99.6324	25.3217	0	0	0	2176	3	Mountain	0	0	0	0	H80CS24200	0	9.88052	51.2408	0	0	9.8271	4.14466
092870	2015	98923	61.7011	32.4951	10.6667	9.68811	0	25650	3	Mountain	0	0	0	0	H80CS00696	1	56.6667	38.5848	0	0	9.8271	4.14466
062730	2015	40263	52.0182	26.6426	0.30581	1.84413	0	10791	3	West South Central	0	0	0		H80CS00638	1	62.6726	34.0284	1	1	6.8162	2.01464
062090	2015	9666	48.783	31.9795	2.1843	0.273038	0	2930	3	West South Central	0	0	0	0	H80CS17147	0	67.2355	32.116	1	1	6.8162	2.01464
0612200	2015	32718	10.0799	18.7201	0	0	1	7938	3	West South Central	0	0	0	0	H80CS00279	0	16.2132	24.5528	1	1	6.8162	2.01464
063730	2015	43589	7.54774	8.34108	0.736188	0.300193	0	13991	3	West South Central	0	0	0	0	H80CS00641	1	9.2631	39.411	1	1	6.8162	2.01464
0619500	2015	118097	69.6214	35.5408	0.638407	0	1	35244	3	West South Central	0	0	0	0	H80CS04290	1	29.7157	45.0999	1	1	6.8162	2.01464
0612020	2015	48601	23.7433	18.5621	0.409889	0.123617	0	15370	3	West South Central	0	0	0	0	H80CS04288	1	21.3468	27.9961	1	1	6.8162	2.01464
063720	2015	70680	3.72197	15.7029	0.173218	1.56562	0	15010	1	West South Central	0	0	0	0	H80CS00537	1	19.6069	26.982	1	1	6.8162	2.01464
060940	2015	198750	22.6562	16.1315	5.8128	1.0521	0	51421	2	West South Central	0	0	0	0	H80CS00207	1	14.4493	40.3357	1	1	6.8162	2.01464
060110	2015	24299	77.0669	25.7343	4.23356	0.796765	1	8409	1	West South Central	0	0	0	0	H80CS00727	0	57.2482	25.2587	0	1	6.8162	2.01464
060060	2015	11025	81.6478	25.9508	0.263312	0	0	3418	1	West South Central		0			H80CS00122	0	62.1123	18.3148	0	1	6.8162	2.01464
062140	2015	36948	48.0339	15.8163	0.75188	0.214823	0	7448	1	West South Central	0	0	0	0	H80CS00342	0	33.123	24.2213	1	0	6.8162	2.01464
060140	2015	52197	64.1233	25.2444	0.232051	0.75944	0	14221	3	West South Central		0	0	0	H80CS00123	1	65.115	42.4654	1	1	6.8162	2.01464
09E00524	2015	50455	76.4201	28.238	8.73939	0	1	12724	3	Pacific	0	0	0	0	H80CS24199	1	74.9371	54.0553	0	1	5.1552	2.97613
093650	2015	312840	85.325	33.1516	0.500654	70.6756	1	71906	3	Pacific		0			H80CS00550	1	50.0139	56.667	1	1	5.1552	2.97613
099000	2015	97172	90.8864	40.6035	2.58184	0.180018	0	21109	3	Pacific	0	0		0	H80CS00286	1	71.0503	48.3348	0	1	5.1552	2.97613
095340	2015	132772	83.206	9.01184	3.53442	17.0503	0	27020	3	Pacific	0	0	0	0	H80CS00338	1	58.6751	75.0148	1	1	5.1552	2.97613
09E01174	2015	529	84.2932	65.0407	15.8537	0	1	246	3	Pacific		0			H80CS28978	0	0	11.3821	1	0	5.1552	2.97613
0911800	2015	10043	7.02875	5.7938	0.729927	0.0456204	0	2192	3	Pacific	0	0	0	0	H80CS01440	0	55.9307	36.2226	1	1	5.1552	2.97613
09E00007	2015	64126	68.5863	34.3388	1.75064	3.47662	1	12167	3	Pacific	11.32	1	1013	17384	H80CS12849	1	62.8586	60.5326	1	1	5.1552	2.97613
090780	2015	231429	84.4035	20.3936	3.47072	12.0035	0	72204	3	Pacific	0	0	0	0	H80CS00138	1	69.6139	72.8478	1	1	5.1552	2.97613
0930080	2015	27951	67.2958	48.3764	2.46867	0.360805	1	10532	1	Pacific	0	0	0	0	H80CS08730	1	59.0296	50.9495	1	1	5.1552	2.97613
095400	2015	17928	26.6942	17.638	0.673206	0.326986	0	5199	3	Pacific		0			H80CS00339	0	22.6967	30.025	1	1	5.1552	2.97613
091800	2015	31279	91.1866	72.0275	0.262037	22.7809	0	6106	3	Pacific	0	0	0	0	H80CS08223	0	71.4379	21.7	1	1	5.1552	2.97613
09E01195	2015	17749	98.5529	64.2708	0	0	1	6233	3	Pacific	0	0	0	0	H80CS28984	0	14.3751	28.4775	0	1	5.1552	2.97613
09E01104	2015	6487	74.5595	17.7722	0.250313	0.0625782	0	1598	1	Pacific	0	0	0	0	H80CS26629	0	3.50438	37.4218	0	1	5.1552	2.97613
090660	2015	71973	91.9758	29.66	15.8181	0.686652	1	11942	3	Pacific	1.25	1	202	1365	H80CS00590	1	80.4137	55.8365	0	1	5.1552	2.97613
092500	2015	38539	81.8156	11.2953	0.242108	0.0279356	1	10739	3	Pacific	0	0	0	0	H80CS06648	1	84.6541	72.3159	1	1	5.1552	2.97613
090670	2015	322157	96.2273	12.1363	0	0	0	64748	3	Pacific		0			H80CS00221	1	50.7892	62.2645	1	1	5.1552	2.97613
09E01093	2015	55928	89.4638	15.9793	0	0.0862813	1	11590	3	Pacific		0			H80CS26616	1	93.4512	69.7498	0	0	5.1552	2.97613
09E00521	2015	41177	78.3136	19.6123	0.696542	1.01544	1	11916	3	Pacific		0			H80CS24196	1	6.51225	55.8409	0	1	5.1552	2.97613
091960	2015	50073	15.5985	8.3962	1.89348	0.294206	0	13256	1	Pacific		0	0	0	H80CS00709	1	54.0963	34.5278	0	1	5.1552	2.97613
091700	2015	18249	11.5787	26.1887	4.88484	0.761516	0	5384	3	Pacific		0			H80CS00251	0	56.6865	49.0899	1	1	5.1552	2.97613
09E00107	2015	14147	76.2157	14.7727	18.2984	2.44755	1	3432	3	Pacific		0			H80CS22686	0	25.7867	63.4033	0	1	5.1552	2.97613
092420	2015	96631	73.0331	17.8256	2.81099	16.1902	1	25009	3	Pacific	0.34	1			H80CS04219	1	36.003	61.126	1	1	5.1552	2.97613
09E01091	2015	11767	91.9248	5.22088	0.334672	0.167336	1	2988	3	Pacific		0			H80CS26615	0	13.3869	48.427	1	1	5.1552	2.97613
0925380	2015	31771	62.8044	35.0944	2.76599	6.20518	0	6833	3	Pacific	0.18	1	40	371	H80CS06649	0	50.0366	45.5144	0	0	5.1552	2.97613
0912090	2015	78948	78.252	11.1551	1.0569	0	1	19964	3	Pacific	3	1	112	707	H80CS02325	1	28.2258	77.0988	1	0	5.1552	2.97613
09E00525	2015	6390	53.8854	27.7134	97.471	0.316122	1	1898	2	Pacific		0			H80CS24201	0	82.1391	55.9536	0	1	5.1552	2.97613
093660	2015	87296	82.6216	29.3396	1.12497	0.605751	1	25423	3	Pacific		0			H80CS00222	1	39.6098	57.4244	0	1	5.1552	2.97613
09E01201	2015	13688	57.5569	4.99856	0	0	0	3481	3	Pacific	0	0	0	0	H80CS28980	0	8.96294	74.921	0	1	5.1552	2.97613
09E00478	2015	48383	56.417	15.3302	5.82051	0.563892	1	10463	3	Pacific	0	0		0	H80CS24114	1	58.2816	66.3863	0	0	5.1552	2.97613
0928870	2015	20956	97.0994	12.5986	1.03401	0	1	3675	3	Pacific		0			H80CS08735	0	16.2177	76.9252	0	1	5.1552	2.97613
09E01180	2015	9908	98.1635	6.55944	0	0	1	3171	1	Pacific	0	0	0	0	H80CS28989	0	18.8584	51.8133	0	0	5.1552	2.97613
093640	2015	614950	81.4685	19.3881	0.935627	55.3004	0	131142	1	Pacific	0	0	0	0	H80CS00786	1	82.2155	62.4605	1	1	5.1552	2.97613
099410	2015	54440	98.1287	35.2409	10.5661	0.131857	1	11376	3	Pacific	4.58	1	614	8127	H80CS00844	1	80.4061	55.4501	0	1	5.1552	2.97613
09E01207	2015	29806	30.8933	10.6918	0.924898	0	1	2703	3	Pacific	1.65	1	177	1353	H80CS28988	0	28.3389	47.9097	0	1	5.1552	2.97613
090850	2015	309910	51.6272	11.9983	0.872887	12.6378	0	70685	3	Pacific		0	0	0	H80CS00765	1	36.3868	17.6275	1	1	5.1552	2.97613
097880	2015	123724	51.9709	30.9031	3.1119	0.736695	1	23619	2	Pacific	0	0	0	0	H80CS00587	1	60.4048	44.9088	1	1	5.1552	2.97613
091030	2015	117216	98.8532	4.25524	0.158971	0	1	27049	1	Pacific		0			H80CS00773	1	22.9842	65.6623	1	1	5.1552	2.97613
098480	2015	52996	58.3519	5.13406	100	0	1	10070	3	Pacific	0.45	1	28	371	H80CS00247	1	0.427011	78.3714	1	1	5.1552	2.97613
09E00422	2015	3615	66.293	3.03721	1.13895	0	1	1317	1	Pacific	0	0	0	0	H80CS26611	0	53.3789	71.9058	0	0	5.1552	2.97613
098620	2015	62809	82.4154	15.0633	3.93196	0.0870253	0	12640	3	Pacific	7.07	1	598	16695	H80CS00248	1	93.3149	77.2943	1	1	5.1552	2.97613
090210	2015	139944	90.1622	28.9093	8.30419	0.474007	1	38607	3	Pacific	1	1	214	1485	H80CS00359	1	57.6631	63.289	1	1	5.1552	2.97613
0910370	2015	270379	98.593	44.5535	7.82559	1.08078	0	64583	2	Pacific	1	1	527	845	H80CS00873	1	85.5148	53.3422	1	1	5.1552	2.97613
09E01096	2015	29712	34.7737	5.73105	0.70698	0.0601685	0	6648	1	Pacific		0			H80CS26610	0	76.0229	86.8532	0	0	5.1552	2.97613
090710	2015	447128	63.9292	22.467	7.73309	32.8161	0	100917	3	Pacific	3	1	1324	3940	H80CS00621	1	52.5045	57.8802	1	1	5.1552	2.97613
09E01080	2015	13739	87.6115	40.1326	0	0	1	3922	3	Pacific	0	0	0	0	H80CS26624	0	31.6165	49.745	0	1	5.1552	2.97613
09E01056	2015	40921	91.6593	64.8924	0.725261	0	1	8135	3	Pacific	0	0	0	0	H80CS26628	0	78.9183	33.6693	1	1	5.1552	2.97613
090830	2015	114994	79.6984	25.6664	13.2943	0.0186665	0	26786	3	Pacific	0	0	1693	5472	H80CS00046	1	79.0637	60.9535	1	1	5.1552	2.97613
09E00123	2015	13338	39.4344	11.5017	0.859763	0	1	5234	3	Pacific	0.1	1	110	124	H80CS26612	0	67.0424	80.7795	0	1	5.1552	2.97613
09E01103	2015	10419	84.7145	69.4451	0	0	1	4055	2	Pacific	0	0	0	0	H80CS26627	0	89.7904	25.9186	1	0	5.1552	2.97613
09E01152	2015	27266	75.8426	14.1089	0	0	1	7513	3	Pacific	0	0			H80CS28369	0	91.9074	76.2412	0	0	5.1552	2.97613
0925350	2015	160304	93.5353	13.6441	0	0	1	42927	3	Pacific	0	0	0	0	H80CS06646	1	39.085	76.2923	1	1	5.1552	2.97613
0921430	2015	48665	92.0652	33.5871	46.3643	3.18879	1	9063	2	Pacific	0	0	0	0	H80CS06674	0	90.9302	57.994	0	1	5.1552	2.97613
0911100	2015	101046	81.2129	13.5714	0.497631	0	1	25119	3	Pacific		0			H80CS02319	1	77.6146	76.0182	1	1	5.1552	2.97613
097180	2015	87663	52.8213	12.5718	0.249268	2.49991	0	27681	3	Pacific		0			H80CS06629	1	70.6803	66.3126	0	1	5.1552	2.97613
09E01155	2015	38590	53.9726	11.9619	14.9524	0.419048	1	5250	3	Pacific		0			H80CS28364	0	54.6095	51.2952	1	1	5.1552	2.97613
09E01211	2015	6644	95.7298	0.664011	0	0	1	4518	3	Pacific	0	0	0	0	H80CS28982	0	0	92.9615	0	0	5.1552	2.97613
091750	2015	40437	22.3492	10.8373	0.96	10.6667	0	9375	3	Pacific	1.41	1	37	300	H80CS00260	0	46.9973	33.9733	1	1	5.1552	2.97613
09E00477	2015	57164	55.2166	7.4982	3.55902	0.694763	1	15257	2	Pacific	0.11	1	13	26	H80CS24113	1	26.034	80.1599	1	1	5.1552	2.97613
091670	2015	214931	69.4033	31.3801	5.59091	10.2281	1	55465	2	Pacific	0	0	0	0	H80CS00282	1	76.1309	58.2836	1	1	5.1552	2.97613
0920440	2015	26636	14.3307	11.6028	0.0577256	0.692707	0	5197	3	Pacific	0	0			H80CS04226	0	50.7216	60.0154	1	1	5.1552	2.97613
091050	2015	158100	94.8037	12.7191	13.729	35.2002	0	44264	1	Pacific	0	0		0	H80CS00232	1	81.1811	72.1196	0	1	5.1552	2.97613
091070	2015	103237	63.1625	45.866	100	1.83277	1	17078	2	Pacific	2.43	1	858	1279	H80CS00049	1	83.5519	37.3346	1	1	5.1552	2.97613
0921760	2015	45688	12.8935	4.77242	1.16338	3.68546	0	11776	2	Pacific		0			H80CS08234	1	0.806726	59.5448	1	1	5.1552	2.97613
09E00526	2015	22939	97.9202	56.2511	7.40338	0	1	5511	3	Pacific	0	0	0	0	H80CS24202	0	79.4411	39.9565	0	1	5.1552	2.97613
0928880	2015	110026	71.7869	41.189	2.34357	11.0211	1	22103	2	Pacific	9.16	1	1046	12743	H80CS08216	1	81.274	50.8257	1	1	5.1552	2.97613
091850	2015	20626	92.7904	3.02926	100	0	1	2905	1	Pacific	1	1	172	296	H80CS00052	0	57.3494	95.525	0	1	5.1552	2.97613
09E01092	2015	31219	93.5278	27.4446	0	0	1	8253	1	Pacific	0	0	0	0	H80CS26622	0	54.1379	61.929	1	1	5.1552	2.97613
0910250	2015	52353	23.1386	19.7907	5.54754	1.30796	0	11086	3	Pacific	0	0	0	0	H80CS00876	1	23.002	40.8894	1	1	5.1552	2.97613
090530	2015	21086	72.93	32.4025	27.5116	0	1	6052	1	Pacific	0	0	0	0	H80CS00381	0	84.4514	51.2227	0	1	5.1552	2.97613
09E00427	2015	86327	75.2989	38.7359	5.17021	3.23574	1	17214	3	Pacific	1	1	209	1187	H80CS24115	1	72.6153	33.5541	0	1	5.1552	2.97613
0925360	2015	143902	93.1558	40.7066	30.1895	0	0	26804	2	Pacific	6.31	1	106	3700	H80CS06673	1	88.8226	52.0669	1	1	5.1552	2.97613
0922930	2015	10439	82.4296	36.5048	1.03503	26.672	0	2512	3	Pacific		0	0	0	H80CS04430	0	35.8678	48.8455	0	1	5.1552	2.97613
0923660	2015	40693	25.2491	7.70995	4.07339	0.218412	0	9157	2	Pacific	0	0		0	H80CS06671	0	3.12329	68.7015	1	1	5.1552	2.97613
090560	2015	261115	93.7236	35.4175	1.33704	77.9987	0	56842	2	Pacific		0			H80CS00137	1	72.3813	52.8289	1	1	5.1552	2.97613
091080	2015	402676	95.7359	30.5347	2.07	0.673641	1	89662	3	Pacific		0			H80CS10748	1	74.308	56.8992	0	1	5.1552	2.97613
093120	2015	590211	77.3168	30.0954	17.7508	0.492625	1	134788	2	Pacific	8.21	1	5458	10294	H80CS00224	1	74.8071	61.6279	1	1	5.1552	2.97613
090870	2015	35734	88.2754	43.2857	100	0	1	9301	2	Pacific	0	0	1434	6227	H80CS00047	0	90.8827	46.1886	0	0	5.1552	2.97613
096030	2015	24956	31.8971	30.9224	1.41562	0.575094	0	4521	3	Pacific	0	0			H80CS00575	0	12.276	15.8814	1	0	5.1552	2.97613
09E00006	2015	21848	70.4474	33.0654	21.6183	2.76127	1	5722	3	Pacific	0.4	1	164	435	H80CS12875	0	73.698	62.251	1	1	5.1552	2.97613
09E01209	2015	15152	7.81877	7.85615	0.139665	0	0	2864	3	Pacific		0			H80CS28981	0	67.074	61.8017	0	1	5.1552	2.97613
093080	2015	70261	84.9091	14.1688	1.08312	0	1	20404	1	Pacific	0	0	0	0	H80CS00461	1	80.9449	73.8875	0	0	5.1552	2.97613
09E00352	2015	61276	85.9203	26.4896	0.0120736	13.4319	1	16565	3	Pacific	0	0		0	H80CS26623	1	16.7341	67.534	0	0	5.1552	2.97613
09E00066	2015	236568	75.4488	14.1661	1.07097	8.15148	1	59572	2	Pacific	1	1	639	2483	H80CS10608	1	70.6204	68.3593	0	0	5.1552	2.97613
090350	2015	68490	23.1319	10.8961	2.69627	0.134814	0	12610	2	Pacific	0	0	0	0	H80CS00242	1	9.72244	50.3489	1	1	5.1552	2.97613
090880	2015	24087	40.2734	22.5263	69.4269	2.54971	1	4275	2	Pacific	0.79	1	515	596	H80CS00048	0	82.9708	59.5789	1	1	5.1552	2.97613
091000	2015	396158	86.9427	27.5413	22.037	0.0791987	1	85860	3	Pacific	10.42	1	890	29503	H80CS00139	1	82.0172	66.2718	1	1	5.1552	2.97613
09E01052	2015	15106	74.2437	42.2789	1.87406	0.524738	1	2668	3	Pacific	0	0	0	0	H80CS26614	0	39.8051	50.2999	0	0	5.1552	2.97613
09E01079	2015	41108	92.475	25.4068	3.18898	0	1	7620	3	Pacific		0			H80CS26620	0	62.7297	70.6824	0	1	5.1552	2.97613
09E01050	2015	102045	79.5451	10.3318	3.66727	13.9356	0	28359	2	Pacific	0	0			H80CS26613	1	81.4098	84.4353	0	1	5.1552	2.97613
09E01141	2015	19564	99.1542	17.4749	0.193969	0.0529007	1	5671	3	Pacific	0	0	0	0	H80CS28368	0	56.833	55.1578	0	1	5.1552	2.97613
09E01191	2015	0		0	0	0	1	0	3	Pacific	0	0	0	0	H80CS28986	0			0	0	5.1552	2.97613
0921240	2015	20226	60.0457	13.3979	2.83554	0.378072	0	4232	3	Pacific	2.78	1	156	1457	H80CS04224	0	51.6304	51.5123	0	0	5.1552	2.97613
090470	2015	456051	81.0976	25.0651	1.04681	20.8366	1	111386	3	Pacific	1.07	1	27	175	H80CS00742	1	82.2437	64.5772	1	1	5.1552	2.97613
093160	2015	91267	96.6642	43.8047	0.870946	0.399005	1	23308	3	Pacific		0			H80CS00374	1	36.7814	49.202	1	1	5.1552	2.97613
091650	2015	13014	18.0949	23.605	0.844347	1.54185	0	2724	1	Pacific	1.03	1	66	1425	H80CS00524	0	3.0837	40.8223	0	1	5.1552	2.97613
0921340	2015	124748	97.4362	28.7307	2.84702	5.46991	0	33017	3	Pacific	0	0	0	0	H80CS04223	1	68.6131	64.8484	0	1	5.1552	2.97613
09E01051	2015	31174	99.2073	23.8145	0.0394063	0	1	7613	1	Pacific	0	0	0	0	H80CS26618	0	56.6268	70.1826	1	0	5.1552	2.97613
094890	2015	184898	72.3158	22.1247	13.6641	0	0	23119	2	Pacific	0	0			H80CS04217	1	74.96	68.5886	1	1	5.1552	2.97613
099480	2015	92172	98.4531	22.0914	0.983896	0.40365	1	23783	3	Pacific	19.42	1	250	2750	H80CS00850	1	74.8476	70.0206	1	1	5.1552	2.97613
091100	2015	64985	86.4559	21.5438	13.598	72.5016	0	15870	1	Pacific		0			H80CS00525	1	64.8267	59.54	1	1	5.1552	2.97613
09E01184	2015	112318	73.9094	23.8376	0.381848	0.0186267	1	42949	3	Pacific	0	0	0	0	H80CS28990	1	88.7238	70.0133	0	0	5.1552	2.97613
090250	2015	203286	92.8567	12.0258	8.32264	10.4751	1	55331	2	Pacific	0	0	0		H80CS00733	1	51.0726	70.4072	1	1	5.1552	2.97613
0911950	2015	55616	91.1914	22.3459	1.66952	36.5582	0	9344	2	Pacific	1.36	1	678	1512	H80CS08739	0	45.0985	59.3964	0	1	5.1552	2.97613
0910140	2015	72563	82.1658	20.4966	10.517	0.265306	0	14700	3	Pacific	0.1	1	150	296	H80CS04220	1	56.2517	69.3197	1	1	5.1552	2.97613
0911810	2015	54881	71.616	15.1111	99.4391	0.560915	1	8914	1	Pacific		0			H80CS01442	0	2.03051	67.9829	0	1	5.1552	2.97613
09E00476	2015	16801	15.1064	7.19595	0.0337838	0.472973	0	2960	3	Pacific	0	0	0	0	H80CS24112	0	0.304054	57.8378	0	0	5.1552	2.97613
098150	2015	75678	96.4424	35.7343	4.8951	0	1	14300	1	Pacific	0	0	0	0	H80CS00145	1	66.6713	55.972	1	1	5.1552	2.97613
0910260	2015	62441	83.4766	32.0788	1.44084	0.293931	1	17351	3	Pacific	0	0	0	0	H80CS00877	1	77.3385	62.2097	1	1	5.1552	2.97613
0911320	2015	16560	92.7937	34.4276	3.33223	3.69515	1	6062	3	Pacific		0			H80CS00885	0	74.9093	62.2072	1	1	5.1552	2.97613
09E00003	2015	132997	70.9725	16.2503	3.09335	0.138542	1	44030	3	Pacific		0			H80CS12872	1	61.424	71.6443	1	1	5.1552	2.97613
091040	2015	47519	89.898	33.0324	1.44436	0.180545	1	13847	3	Pacific	0	0	0	0	H80CS00787	1	61.3057	56.7849	1	1	5.1552	2.97613
090800	2015	13825	62.6988	11.4868	64.7059	0	1	4318	3	Pacific	0	0			H80CS00045	0	8.86985	82.0982	0	0	5.1552	2.97613
093540	2015	273058	61.9831	19.5299	6.5768	2.42774	1	64834	2	Pacific	0	0	0	0	H80CS00285	1	61.8117	72.425	1	1	5.1552	2.97613
098790	2015	225184	64.8828	23.8664	2.50473	1.392	0	45474	2	Pacific	0.1	1	39	83	H80CS00259	1	84.8397	53.8154	1	1	5.1552	2.97613
091120	2015	166589	69.5174	8.5389	100	0	1	31093	2	Pacific	20	1	873	11623	H80CS00050	1	46.5442	75.3707	0	0	5.1552	2.97613
091620	2015	148619	92.4201	26.319	6.28494	5.69051	1	31122	3	Pacific	6.37	1	179	10446	H80CS06647	1	52.4806	64.954	1	1	5.1552	2.97613
0910240	2015	106229	88.2067	25.3893	3.76064	0.0240809	1	24916	1	Pacific	0	0	0	0	H80CS00871	1	63.9629	66.965	1	1	5.1552	2.97613
09E01190	2015	13489	69.1983	30.3609	1.8043	0.208189	1	2882	3	Pacific	0.75	1	35	280	H80CS28993	0	57.2866	58.8827	0	1	5.1552	2.97613
09E01208	2015	5809	70.8475	0.728745	0	0	1	1235	3	Pacific	0	0	0	0	H80CS28991	0	28.664	48.664	0	0	5.1552	2.97613
092240	2015	131031	20.7408	10.0018	12.068	0	0	33104	2	Pacific		0			H80CS00832	1	60.9775	67.4239	1	1	5.1552	2.97613
09E00102	2015	13425	45.1613	22.6792	0	25.8491	0	2650	3	Pacific	0	0	0	0	H80CS22682	0	15.0189	34.0755	0	0	5.1552	2.97613
09E01144	2015	8925	30.0322	2.0097	1.00485	0	0	2886	3	Pacific	0	0	0	0	H80CS28370	0	37.9764	68.0527	0	0	5.1552	2.97613
09E00067	2015	20111	97.4877	38.4954	0	0	0	6141	3	Pacific		0			H80CS10609	0	74.3364	53.6395	1	1	5.1552	2.97613
095440	2015	200307	77.0107	21.1003	2.47114	0.266234	0	41317	2	Pacific	0	0	0	0	H80CS00812	1	82.3293	75.308	1	1	5.1552	2.97613
09E00064	2015	26964	56.5756	17.8997	90.7738	0	0	2352	3	Pacific	1	1	836	2096	H80CS10606	0	65.6888	73.0442	0	0	5.1552	2.97613
093110	2015	1473563	90.3958	15.5463	0.811176	0.723467	0	188122	3	Pacific	0.69	1	18	607	H80CS00142	1	56.5505	66.4351	1	1	5.1552	2.97613
095380	2015	163016	74.9388	29.1687	1.64479	0.399221	1	31311	3	Pacific		0			H80CS00343	1	67.842	63.0673	1	1	5.1552	2.97613
0929830	2015	76818	80.9795	27.1275	0.477517	0	1	17591	2	Pacific		0			H80CS08241	1	70.1154	67.2162	1	1	5.1552	2.97613
091160	2015	103970	91.3842	13.4215	26.2513	39.017	0	26532	3	Pacific	0	0	0	0	H80CS00226	1	74.2311	51.8167	1	1	5.1552	2.97613
091230	2015	371267	89.1739	23.0918	1.27858	2.53508	0	90569	3	Pacific	0	0	0	0	H80CS00631	1	35.6954	69.4255	1	0	5.1552	2.97613
091600	2015	320000	69.2934	12.3251	0.645856	20.764	1	81752	2	Pacific		0			H80CS00615	1	50.833	73.0049	0	1	5.1552	2.97613
091940	2015	155628	46.4539	17.2719	10.5243	5.18315	0	31641	2	Pacific	2.38	1	785	1865	H80CS00628	1	47.8904	53.0451	1	1	5.1552	2.97613
09E01200	2015	28361	74.0248	7.2695	2.41135	0.124113	1	5640	3	Pacific	1	1	1	1	H80CS28983	0	67.3582	80.7447	1	1	5.1552	2.97613
091540	2015	247264	18.2317	14.9225	2.13674	1.07931	0	54850	3	Pacific	1.77	1	890	2372	H80CS00225	1	42.6983	41.9745	1	1	5.1552	2.97613
09E01183	2015	11881	98.406	3.73467	0	0	1	3588	3	Pacific		0			H80CS28987	0	80.7414	93.0045	0	0	5.1552	2.97613
099010	2015	486413	77.9328	5.54791	4.02081	3.71707	0	119180	3	Pacific		0			H80CS00287	1	71.9559	83.9042	1	1	5.1552	2.97613
09E01046	2015	21725	48.0999	15.1437	2.27802	1.57908	0	3863	1	Pacific	0.08	1	41	262	H80CS26608	0	36.992	47.4761	0	0	5.1552	2.97613
09E00280	2015	3197	93.9141	21.9819	4.87613	1.92686	1	2543	1	Pacific		0			H80CS26619	0	32.6779	72.0802	0	0	5.1552	2.97613
0919630	2015	60862	84.422	18.6231	1.54339	42.0301	0	15615	2	Pacific	0	0	0	0	H80CS02588	1	69.1322	60.2305	1	1	5.1552	2.97613
09E00005	2015	43284	98.3721	60.1479	0.860442	0.241528	1	13249	3	Pacific		0	0	0	H80CS12858	1	85.8706	35.8291	0	1	5.1552	2.97613
09E00008	2015	45318	25.049	11.6577	2.28121	0.0162364	1	12318	3	Pacific		0			H80CS12851	1	75.8402	69.159	1	1	5.1552	2.97613
09E01159	2015	15283	98.6191	6.16764	0	0	1	9031	3	Pacific	0	0	0	0	H80CS28995	0	67.3237	87.9526	0	0	5.1552	2.97613
095320	2015	96670	86.4148	47.9571	4.02541	0.366368	1	21563	3	Pacific	0.3	1	65	623	H80CS04222	1	77.902	47.8412	1	1	5.1552	2.97613
09E00065	2015	129606	67.7793	19.5713	0.376479	0	1	35593	1	Pacific		0			H80CS10607	1	77.9423	65.8388	0	1	5.1552	2.97613
092880	2015	245283	85.1688	34.8998	3.20514	0.694351	0	52135	2	Pacific	0	0	916	8966	H80CS00808	1	72.0725	45.1463	1	1	5.1552	2.97613
090540	2015	47722	93.0718	29.0085	6.54172	0.217654	1	8270	3	Pacific	14	1	220	7509	H80CS00347	0	83.4825	58.7304	0	1	5.1552	2.97613
09E01087	2015	84539	57.3826	59.8317	2.0998	0	0	11763	2	Pacific	1.97	1	196	705	H80CS26621	1	29.2272	24.3135	0	0	5.1552	2.97613
093210	2015	127036	84.5842	17.2247	1.66489	57.6515	0	27269	1	Pacific	0	0	0	0	H80CS00143	1	52.6899	64.6448	1	1	5.1552	2.97613
09E01214	2015	37493	93.6187	13.2195	14.4163	0	1	9191	3	Pacific		0			H80CS28985	0	87.009	82.7766	0	0	5.1552	2.97613
09E01219	2015			0	0	0	1	0	3	Pacific	0	0	0	0	H80CS29048	0			0	0	5.1552	2.97613
09E01073	2015	11603	99.0451	46.6713	0.104022	0	1	2884	3	Pacific		0			H80CS26617	0	89.8058	51.6297	0	0	5.1552	2.97613
091220	2015	107918	81.0535	18.9011	3.94308	2.52443	0	23332	2	Pacific	0	0	0	0	H80CS02326	1	62.7464	65.6438	1	1	5.1552	2.97613
091140	2015	37915	73.9791	31.9707	71.9036	29.698	1	6556	3	Pacific		0			H80CS00051	0	59.396	55.9945	0	0	5.1552	2.97613
09E01185	2015	43082	78.3777	24.6729	2.20042	0.594707	1	13452	3	Pacific	0	0	0	0	H80CS28992	1	49.0485	71.3426	0	1	5.1552	2.97613
092440	2015	44659	98.3806	30.2479	0	0.0686283	1	11657	3	Pacific	0	0	0	0	H80CS00755	1	73.6811	52.6293	1	1	5.1552	2.97613
09E00498	2015	10246	67.3141	21.8854	0.473709	0.0710564	1	4222	3	Pacific		0			H80CS24151	0	75.5092	71.2695	0	0	5.1552	2.97613
09E01151	2015	22896	76.7847	28.1888	0.168571	0.0561903	1	5339	3	Pacific	0	0	0	0	H80CS28366	0	23.9933	68.1776	0	1	5.1552	2.97613
091520	2015	20208	50.3858	12.9731	0.774083	0.415711	1	6976	3	Pacific	0	0	0	0	H80CS00284	0	35.1491	60.1778	1	0	5.1552	2.97613
09E01102	2015	14753	73.4183	16.5275	3.18681	1.27473	0	4550	2	Pacific	0	0	0	0	H80CS26625	0	60.0659	66.3956	0	1	5.1552	2.97613
097210	2015	11614	13.3438	17.0594	16.7077	0.0703482	0	2843	3	Pacific		0			H80CS04431	0	37.988	42.0331	0	0	5.1552	2.97613
09E01189	2015	3870	76.4322	37.77	2.43902	0	1	1435	3	Pacific	0	0	0	0	H80CS28979	0	59.6516	44.669	0	0	5.1552	2.97613
090390	2015	565128	85.3935	20.6566	7.45198	23.548	0	149826	3	Pacific	4.74	1	183	3140	H80CS00540	1	64.1371	66.2468	0	0	5.1552	2.97613
093190	2015	93316	91.2794	30.0847	0.723335	0.273926	1	23364	1	Pacific		0			H80CS00223	1	54.0575	66.748	1	0	5.1552	2.97613
0921350	2015	30068	74.9362	5.16763	100	1.17919	1	8650	1	Pacific	0	0	0	0	H80CS04218	0	55.815	80.7861	0	0	5.1552	2.97613
090200	2015	81096	98.3811	45.403	1.36492	7.78779	0	19415	3	Pacific	0	0		0	H80CS00265	1	88.5758	47.1337	1	1	5.1552	2.97613
09E00004	2015	45023	97.852	17.6103	0.0358809	0	1	13935	1	Pacific		0			H80CS12869	1	29.7596	73.3477	0	0	5.1552	2.97613
091250	2015	26991	80.4771	39.6872	3.30806	1.2891	1	10550	3	Pacific		0			H80CS00657	1	80.654	58.2749	0	0	5.1552	2.97613
09E00105	2015	11366	50.6062	6.97492	20.2978	0.431034	1	2552	2	Pacific	0	0	0	0	H80CS22689	0	27.8605	66.3793	0	1	5.1552	2.97613
09E01065	2015	33677	30.0054	22.7273	1.97104	0.348619	0	7458	3	Pacific	1	1	94	388	H80CS26607	0	6.34218	52.0917	0	0	5.1552	2.97613
09E01204	2015	2991	85.1748	90.8356	0.449236	0	1	1113	3	Pacific	0	0	0		H80CS28994	0	78.1671	7.00809	0	0	5.1552	2.97613
092080	2015	50406	70.6205	14.1607	0.0779491	2.49437	0	11546	3	Pacific	0	0	0	0	H80CS00249	1	41.5209	66.8716	1	1	5.1552	2.97613
09E01068	2015	12540	40.0119	28.7185	67.9062	13.73	1	1748	3	Pacific	1	1	222	776	H80CS26609	0	45.8238	59.611	0	1	5.1552	2.97613
09E01142	2015	13282	88.5374	28.0448	1.03768	0	1	3662	3	Pacific		0			H80CS28371	0	64.2818	64.1726	1	1	5.1552	2.97613
090720	2015	263597	73.3515	16.5765	4.38344	11.3279	1	60797	3	Pacific	0	0	0	0	H80CS00228	1	64.9029	70.9098	1	1	5.1552	2.97613
098820	2015	165144	94.3602	21.4515	1.69514	0	1	37755	3	Pacific	0	0	2	3	H80CS00264	1	63.9783	72.9254	1	1	5.1552	2.97613
09E00520	2015	33593	65.2871	35.5624	0.0901646	0	1	13309	3	Pacific	0	0	0	0	H80CS24195	1	59.1479	61.3495	1	1	5.1552	2.97613
081260	2015	49364	62.6796	34.2775	1.2269	0.643744	0	13204	3	Mountain	0	0	0	0	H80CS00830	1	41.8282	44.0245	1	1	9.0716	6.41428
081650	2015	218188	77.813	29.2959	6.20374	0.49554	1	47423	3	Mountain		0			H80CS00690	1	61.2825	56.732	1	1	9.0716	6.41428
08E00518	2015	8743	42.0929	24.0909	3.29545	12.803	0	2640	3	Mountain		0			H80CS24176	0	53.9015	42.3485	0	0	9.0716	6.41428
080060	2015	488076	66.4363	14.9612	4.9124	0	1	147769	2	Mountain		0			H80CS00218	1	81.0447	63.3293	1	0	9.0716	6.41428
08E01132	2015	22320	25.2443	36.6571	1.46051	0.216372	1	5546	3	Mountain	0	0	0	0	H80CS28356	0	22.7732	57.5911	0	1	9.0716	6.41428
081460	2015	391697	48.3655	14.4226	1.19036	0	0	83924	3	Mountain		0	0	0	H80CS00212	1	49.7629	65.5117	0	1	9.0716	6.41428
080100	2015	5279	10.3868	9.81055	0	0	0	1478	1	Mountain	0	0	0	0	H80CS00464	0	31.935	34.8444	1	0	9.0716	6.41428
08E00393	2015	8822	20.3778	8.21095	5.77437	0	0	2996	3	Mountain		0	0	0	H80CS26510	0	17.2563	51.3351	0	1	9.0716	6.41428
080140	2015	142776	66.8025	22.302	0.740444	4.55988	0	34979	3	Mountain		0			H80CS00804	1	48.1946	59.2098	1	1	9.0716	6.41428
08E01215	2015	12220	98.7153	93.6492	0	0.102103	1	4897	3	Mountain	0	0		0	H80CS28998	0	55.8505	5.47274	0	0	9.0716	6.41428
08E00068	2015	16199	36.9936	29.4587	0	8.25965	0	4637	3	Mountain	0	0	0	0	H80CS10610	0	27.4747	35.6265	0	1	9.0716	6.41428
08E00412	2015	20735	49.4763	52.7286	0.22679	0	0	7055	1	Mountain	0	0	0	0	H80CS28361	0	32.8987	25.1736	0	1	9.0716	6.41428
084100	2015	39602	37.3594	16.5429	1.68805	6.85348	0	8886	3	Mountain		0	0	0	H80CS00214	0	46.1287	44.2831	1	1	9.0716	6.41428
080620	2015	114706	53.5384	21.126	89.3082	0.757748	1	13197	2	Mountain	0	0	0	0	H80CS00040	1	91.1798	67.6745	0	1	9.0716	6.41428
081740	2015	8250	8.87457	17.3773	0.0917011	0.275103	0	2181	1	Mountain		0			H80CS00623	0	20.3118	32.7373	1	1	9.0716	6.41428
08E00441	2015	11035	69.8862	39.3415	12.4709	0.665115	1	3007	2	Mountain	0.33	1	47	121	H80CS24099	0	61.1906	48.3206	1	0	9.0716	6.41428
080130	2015	278972	65.3844	24.6817	0.94352	6.14965	0	68573	2	Mountain	0	0	0	0	H80CS00801	1	53.4627	52.423	1	1	9.0716	6.41428
080030	2015	132276	59.7439	14.8577	1.92022	10.8948	0	34319	3	Mountain	0	0	0	0	H80CS00134	1	26.2041	47.3266	1	0	9.0716	6.41428
080170	2015	110774	62.01	8.90872	2.16403	2.66925	1	23752	3	Mountain	0	0	0	0	H80CS00692	1	61.6285	66.1208	1	1	9.0716	6.41428
080730	2015	168315	72.5403	38.8866	13.3698	0.0161499	1	43344	2	Mountain	1.5	1	209	391	H80CS00217	1	67.7556	50.9851	1	1	9.0716	6.41428
013370	2015	74864	70.3463	15.5057	1.12147	0	1	18993	2	New England	0	0	0	0	H80CS00262	1	61.1541	63.5339	0	1	19.0761	5.01269
012080	2015	442338	69.3285	14.3933	3.31312	0.255339	0	79502	2	New England	0.72	1	166	546	H80CS00326	1	62.1682	66.3216	1	1	19.0761	5.01269
01E01212	2015	123127	37.5494	7.17164	0.397127	0	0	17123	3	New England	0	0	0	0	H80CS29000	1	43.3569	65.1463	1	1	19.0761	5.01269
010220	2015	106436	32.3295	11.1489	8.49378	1.04325	0	22334	3	New England	0	0	0	0	H80CS00155	1	54.7103	59.4206	1	1	19.0761	5.01269
011270	2015	219145	88.5654	20.4421	0.525181	0.125804	0	50078	2	New England	0	0		0	H80CS00377	1	62.3487	58.7204	1	1	19.0761	5.01269
010070	2015	259881	72.2095	11.7004	7.54337	0	0	36204	2	New England	73.57	1	4005	65584	H80CS00312	1	60.5099	67.0257	1	1	19.0761	5.01269
012410	2015	90260	81.3852	12.0882	7.3111	0.0124621	0	24073	2	New England	0	0	0	0	H80CS00350	1	45.9561	75.1963	1	1	19.0761	5.01269
01E00228	2015			0	0	0	1		3	New England		0			H80CS28999	0			0	0	19.0761	5.01269
01E00009	2015	28917	19.6997	6.24183	4.08497	0.0326797	0	6120	3	New England	0	0	0	0	H80CS12843	0	39.5752	59.2647	1	0	19.0761	5.01269
01E00010	2015	25004	61.3374	8.47552	0.0699301	0	1	7150	3	New England	0	0	0	0	H80CS16640	0	18	49.0629	1	1	19.0761	5.01269
011260	2015	86804	94.5658	17.6272	1.37927	1.36782	1	17473	2	New England	2.07	1	572	3104	H80CS00612	1	63.9673	64.8772	1	1	19.0761	5.01269
01E01210	2015	4469	36.3537	12.1512	0.540054	0	1	1111	3	New England		0			H80CS29001	0	5.58056	68.2268	0	1	19.0761	5.01269
010060	2015	64661	91.3384	27.3229	0.067464	0	1	16305	2	New England	0	0	0	0	H80CS00741	1	62.5084	54.609	1	0	19.0761	5.01269
011830	2015	85977	90.086	20.9573	4.25802	0	1	18929	3	New England	0	0	0	0	H80CS00153	1	73.3002	61.8363	1	1	19.0761	5.01269
010810	2015	122003	87.3483	22.5832	7.95343	0.0610357	1	21299	3	New England	12.9	1	1427	13738	H80CS00613	1	53.0494	60.6977	1	1	19.0761	5.01269
01E00011	2015	53477	85.6002	29.9005	1.92351	0	1	13361	3	New England	0	0		0	H80CS12844	1	34.234	54.4121	1	1	19.0761	5.01269
0314560	2015	34687	72.5677	33.3682	3.77731	0.337053	0	8604	3	South Atlantic		0			H80CS06651	0	38.2148	33.7634	1	1	14.0602	3.48862
031260	2015	22945	86.8973	35.8382	15.8807	0	1	6574	3	South Atlantic	0.5	1	138	157	H80CS00385	0	40.4016	35.4731	1	1	14.0602	3.48862
032960	2015	106332	82.0674	26.7115	0.349731	1.19766	1	30309	3	South Atlantic	0	0	0	0	H80CS00789	1	45.9566	45.5508	1	1	14.0602	3.48862
0318420	2015	41134	93.9224	7.78626	0.631043	0.498728	1	9825	3	South Atlantic		0		0	H80CS06672	0	74.7176	70.3613	1	1	14.5784	3.86774
03E01064	2015	59847	66.8508	14.8736	1.90132	0	1	8310	2	South Atlantic	0	0	0	0	H80CS26632	0	43.5018	33.8869	1	0	14.5784	3.86774
036820	2015	19108	98.8841	28.5714	0.544794	0	1	3304	3	South Atlantic	2.5	1	88	1791	H80CS08244	0	45.0666	31.4165	1	1	14.5784	3.86774
03E00099	2015	4040	96.6746	4.45312	5.3125	4.6875	1	1280	2	South Atlantic	0.27	1	105	555	H80CS22679	0	36.0938	87.8125	1	0	14.5784	3.86774
037030	2015	178259	95.0381	39.0954	0.0409433	0.390326	0	36636	2	South Atlantic	0	0	0	0	H80CS04202	1	20.4635	44.2679	1	1	14.5784	3.86774
037020	2015	504006	97.428	13.8331	10.728	0.00751392	1	106469	3	South Atlantic	4.57	1	306	6995	H80CS00070	1	64.7409	58.7842	1	1	14.5784	3.86774
03E00144	2015	10314	96.0386	21.1415	21.9855	0.120579	1	2488	1	South Atlantic		0			H80CS29002	0	71.9051	49.9196	0	0	14.5784	3.86774
03E00227	2015	17116	98.3088	26.6122	5.63199	0	1	2326	2	South Atlantic	5.5	1	535	7462	H80CS24175	0	23.0439	57.2227	1	0	14.5784	3.86774
0418990	2015	74874	84.6247	34.2284	0	6.37297	1	24243	1	South Atlantic		0			H80CS06458	1	56.012	60.7268	1	1	9.067	2.57507
045940	2015	12099	19.4936	28.4957	0	0.024108	0	4148	1	South Atlantic	0	0	0	0	H80CS00846	0	11.379	24.8312	0	0	9.067	2.57507
040370	2015	179583	72.6479	21.2986	1.61552	16.9401	1	48158	1	South Atlantic	0	0	0	0	H80CS00798	1	48.4219	58.4908	1	1	9.067	2.57507
0415310	2015	22510	81.0868	44.2966	0.95057	0	1	8416	3	South Atlantic	0	0	0	0	H80CS00596	0	63.4387	20.259	1	1	9.067	2.57507
04E00013	2015	45908	45.9369	38.2506	0.810115	0	1	18269	3	South Atlantic		0			H80CS12859	1	51.7817	43.801	1	0	9.067	2.57507
040380	2015	56913	34.6994	35.5751	0.285066	3.38911	0	18943	1	South Atlantic	0	0	0	0	H80CS00693	1	35.5118	33.4899	1	0	9.067	2.57507
040210	2015	98241	65.7251	25.749	0.512097	24.0011	1	32611	3	South Atlantic	0	0	0	0	H80CS00423	1	71.8837	41.7037	1	1	9.067	2.57507
040320	2015	266823	84.8457	48.3824	17.2727	4.04212	0	76346	3	South Atlantic	1	1	162	1326	H80CS00821	1	38.4971	30.1378	1	1	9.067	2.57507
041750	2015	186332	74.2809	43.1499	2.33846	17.3532	1	50204	3	South Atlantic	0	0	0	0	H80CS00541	1	65.7358	47.5659	0	1	9.067	2.57507
04E00471	2015	9367	73.0684	70.3704	2.42866	0	1	3294	3	South Atlantic	0	0	0	0	H80CS24107	0	32.0279	12.6897	0	1	9.067	2.57507
04E00336	2015	35854	64.8328	51.76	12.4914	0	1	8750	3	South Atlantic	0	0	0	0	H80CS26803	0	51.8514	24.1829	0	1	9.067	2.57507
0414900	2015	16392	30.7499	63.7698	1.05856	0	1	5857	1	South Atlantic		0			H80CS06444	0	70.1724	28.1885	0	1	9.067	2.57507
042400	2015	30434	89.6228	81.867	78.8188	0.103914	1	5774	3	South Atlantic	0	0	0	0	H80CS00026	0	95.0987	10.7897	1	1	9.067	2.57507
0412810	2015	283205	74.5879	19.0378	3.58973	0.0192193	0	93656	2	South Atlantic	0	0	177	193	H80CS00407	1	74.7309	58.6529	1	1	9.067	2.57507
0412940	2015	24518	53.3961	99.2888	100	0	1	3937	1	South Atlantic		0			H80CS00019	0	99.6952	0.1524	0	0	9.067	2.57507
04E01069	2015	27444	86.1142	51.2423	1.32209	0	1	8774	3	South Atlantic	0	0		0	H80CS26626	0	63.5058	13.8591	0	1	9.067	2.57507
0426190	2015	90783	46.1309	32.7923	3.16199	0.0763767	1	26186	3	South Atlantic	0	0	261	949	H80CS10595	1	65.092	61.2885	0	1	9.067	2.57507
041660	2015	203176	77.4397	36.8207	4.67079	3.87272	1	58641	3	South Atlantic	0	0		0	H80CS00809	1	50.4204	46.3805	1	1	9.067	2.57507
0438230	2015	188807	39.4362	31.0483	12.7181	0	0	43442	3	South Atlantic	0	0	0	0	H80CS04213	1	41.4438	49.7767	1	1	9.067	2.57507
04E00220	2015	6157	97.3442	36.9118	0	0	1	2869	3	South Atlantic		0			H80CS26590	0	87.7309	46.4273	0	0	9.067	2.57507
041680	2015	262637	63.7562	17.2455	4.73911	3.4324	1	76681		South Atlantic		0		0	H80CS00185	1	64.2689	69.0093	1	1	9.067	2.57507
0438180	2015	216453	95.2502	21.8413	4.40053	0.00717283	1	27883	2	South Atlantic	4.06	1	617	5374	H80CS04214	1	32.9914	54.4382	1	1	9.067	2.57507
040230	2015	32435	80.9959	40.9637	0	0	1	12743	1	South Atlantic		0			H80CS00851	1	69.6304	54.0297	1	0	9.067	2.57507
0413580	2015	46409	72.9254	71.59	36.4509	0.0376624	1	15931	2	South Atlantic		0	650	650	H80CS00240	1	69.098	21.1286	1	1	9.067	2.57507
040310	2015	124652	94.2985	61.3667	4.22657	0.392946	1	41736	3	South Atlantic	5.11	1	356	1106	H80CS00618	1	63.4392	22.3189	1	1	9.067	2.57507
045500	2015	86094	43.9679	37.9465	5.31649	9.32815	0	21612	1	South Atlantic	0	0	0	0	H80CS00101	1	27.7762	48.0705	1	1	9.067	2.57507
040250	2015	50880	32.4117	19.0664	8.83549	0.838496	0	15981	2	South Atlantic	0	0	0	0	H80CS00412	1	14.5423	47.0058	1	0	9.067	2.57507
049070	2015	189984	54.792	24.4309	12.9689	0.00639386	0	46920	3	South Atlantic	0	0	0	0	H80CS00463	1	82.8666	55.3708	1	1	9.067	2.57507
040330	2015	126009	96.591	54.1226	0.373973	0.065698	1	39575	3	South Atlantic	14.95	1	439	2916	H80CS00732	1	20.2274	32.2097	1	1	9.067	2.57507
04E00465	2015	8008	28.1168	56.0741	0	0.0760842	0	3943	3	South Atlantic		0	0		H80CS24128	0	52.9292	27.9229	1	1	9.067	2.57507
0420630	2015	40554	47.8762	86.885	100	0	1	6260	3	South Atlantic	1.25	1	330	2719	H80CS00305	0	62.4441	11.6933	1	1	9.067	2.57507
0413190	2015	54247	41.5339	27.3699	0.596755	5.2962	0	16087	2	South Atlantic		0			H80CS00187	1	49.8166	50.6061	1	1	9.067	2.57507
048050	2015	26991	79.9128	39.4203	3.1632	0	1	7935	3	South Atlantic	0	0	0	0	H80CS28957	0	79.811	39.8362	0	1	9.067	2.57507
042040	2015	16476	24.5479	94.4618	98.5261	0.223314	1	2239	2	South Atlantic	0	0	55	213	H80CS00024	0	99.732	4.82358	0	1	9.067	2.57507
04E00464	2015	23347	24.6358	35.0681	2.0332	0.298452	0	5361	1	South Atlantic	0.21	1	65	194	H80CS24173	0	76.6461	46.8569	0	1	9.067	2.57507
042710	2015	144554	22.4974	27.864	0.89579	0.343386	0	40188	1	South Atlantic		0			H80CS00691	1	46.0187	36.0456	1	1	9.067	2.57507
04E00479	2015	15485	93.5925	45.5378	0.657586	0	1	4258	3	South Atlantic	0	0	0	0	H80CS28344	0	97.9098	37.9051	1	1	9.067	2.57507
0452890	2015	100399	51.8479	28.0915	11.2378	0.343327	1	32622	3	South Atlantic	0	0	0	0	H80CS08755	1	45.1107	53.2861	1	1	9.067	2.57507
04E00014	2015	29288	13.3498	48.8725	6.06909	1.35935	0	12506	1	South Atlantic	0	0	0	0	H80CS12860	1	44.7705	6.94866	0	1	9.067	2.57507
04E01089	2015	29142	93.4253	32.9097	0	0	1	2203	3	South Atlantic	1.5	1	266	2308	H80CS26589	0	0.68089	66.9542	0	0	9.067	2.57507
0423770	2015	31967	48.983	35.3333	0.964599	1.90991	0	10367	1	South Atlantic	0	0	0	0	H80CS02520	1	35.285	37.8026	0	1	9.067	2.57507
041720	2015	90151	75.8582	44.198	0.00256384	0.0999897	1	39004	3	South Atlantic		0			H80CS00178	1	47.6002	36.2681	1	1	9.067	2.57507
044130	2015	165028	85.4546	28.7096	7.74756	0.556192	0	35779	3	South Atlantic	0	0	0	0	H80CS00182	1	78.8284	25.9622	1	1	9.067	2.57507
041700	2015	169460	78.8338	19.91	2.16404	19.9984	1	48659	3	South Atlantic		0			H80CS00735	1	72.9218	58.6469	1	1	9.067	2.57507
044310	2015	510550	51.1347	23.5722	0.23884	4.38845	1	109697	2	South Atlantic		0	1462	4388	H80CS00097	1	52.2302	30.8331	1	1	9.067	2.57507
0442450	2015	43318	28.1206	36.9622	0.335482	0.888041	0	15202	3	South Atlantic		0			H80CS06452	1	81.6011	49.6448	1	0	9.067	2.57507
04E00551	2015	81899	81.4113	43.2287	22.1444	22.4059	1	28680	3	South Atlantic		0			H80CS25684	1	71.97	18.2427	0	1	9.067	2.57507
04E00517	2015	10513	36.4633	43.8195	3.84493	0.0317763	0	3147		South Atlantic	0	0	0	0	H80CS24174	0	24.436	17.0639	1	1	9.067	2.57507
04E00012	2015	62304	72.2575	69.7866	5.9983	0	0	15321	3	South Atlantic	0	0	0	0	H80CS12864	1	53.6127	4.31434	1	1	9.067	2.57507
040340	2015	164417	36.8784	34.7998	4.42721	3.29956	1	32368	3	South Atlantic	0	0	0	0	H80CS00081	1	48.4985	39.4773	1	1	9.067	2.57507
0429000	2015	7080	93.6351	31.4185	0.839593	0.0441891	1	2263	3	South Atlantic	0	0	0	0	H80CS00884	0	61.7764	51.392	0	1	8.3995	2.69216
04E01061	2015	5676	97.8135	63.3523	0.94697	0	1	3168	3	South Atlantic	0	0	0	0	H80CS26594	0	77.6199	8.86995	0	0	8.3995	2.69216
047430	2015	42316	59.9557	51.3404	0.0225276	0	0	13317	3	South Atlantic		0			H80CS00470	1	44.7698	21.3562	1	1	8.3995	2.69216
049010	2015	41279	65.7071	52.1902	0.400501	20.3567	0	15980	3	South Atlantic		0			H80CS00512	1	69.7247	23.7234	1	1	8.3995	2.69216
040400	2015	146842	94.8527	33.6	0.117573	0	1	34872	3	South Atlantic	9.8	1	235	23322	H80CS00576	1	52.5178	35.4783	1	1	8.3995	2.69216
04E01082	2015	3445	47.3795	57.1525	1.76271	1.89831	0	1475	1	South Atlantic	0	0	0	0	H80CS26592	0	58.5763	16.1356	0	0	8.3995	2.69216
047990	2015	29754	62.9352	39.9233	0	30.8957	0	9914	3	South Atlantic		0			H80CS00836	0	23.603	35.233	1	1	8.3995	2.69216
04E01171	2015	1459	90.8046	90.2299	100	0	1	174	3	South Atlantic	1	1	174	200	H80CS28959	0	95.4023	0.574713	0	0	8.3995	2.69216
04E00516	2015	19818	58.854	50.1922	1.00897	2.81871	1	6244	1	South Atlantic	0	0	0	0	H80CS24172	0	44.4907	19.4747	0	1	8.3995	2.69216
04E01070	2015	9160	97.046	79.009	0	0	1	4440	3	South Atlantic	0.4	1	50	227	H80CS26591	0	40.7207	3.8964	0	0	8.3995	2.69216
044150	2015	157493	77.4898	21.2366	0.0832342	0.0445898	1	33640	2	South Atlantic	0	0	0	0	H80CS00763	1	70.6124	38.7366	1	1	8.3995	2.69216
0443690	2015	34021	66.5365	26.6605	0	0.547658	0	8582	3	South Atlantic	0	0	0	0	H80CS06454	0	23.6076	34.083	1	1	8.3995	2.69216
045180	2015	58099	59.0903	35.7265	0.212781	0.473608	0	14569	3	South Atlantic	0	0	0	0	H80CS00507	1	35.2804	16.5626	1	1	8.3995	2.69216
048130	2015	35740	78.8179	38.5998	0.0271003	0	1	11070	3	South Atlantic	0	0	0	0	H80CS00678	1	51.8338	29.8284	1	1	8.3995	2.69216
044790	2015	36765	8.67928	34.7553	0.555377	0.563426	0	12424	3	South Atlantic	0	0	0	0	H80CS00649	1	56.6887	23.4707	1	1	8.3995	2.69216
048270	2015	35832	95.5094	100	0.00684182	100	0	14616	3	South Atlantic		0			H80CS00322	1	94.1434	0	0	0	8.3995	2.69216
043340	2015	121747	50.4123	24.7781	0.00797406	0.0159481	0	37622	3	South Atlantic	0	0	0	0	H80CS00393	1	11.8362	26.3649	1	1	8.3995	2.69216
0452110	2015	17036	72.3325	41.1087	6.88549	0.919037	1	6855	3	South Atlantic	0	0	0	0	H80CS08242	0	77.5346	25.062	1	1	8.3995	2.69216
040410	2015	48087	95.2707	29.0791	0	0	1	21751	3	South Atlantic	0	0	0	0	H80CS00485	1	78.001	45.6531	1	1	8.3995	2.69216
048080	2015	21025	42.8878	37.1488	0	0.867769	1	7260	3	South Atlantic	0	0	0	0	H80CS00506	0	28.4711	36.3223	1	1	8.3995	2.69216
0452920	2015	9416	62.2961	49.9239	1.03438	1.00395	0	3287	3	South Atlantic	0	0	0	0	H80CS08780	0	38.4849	21.0831	1	1	8.3995	2.69216
04E01150	2015	4229	6.70732	97.3944	0	0	0	1420	3	South Atlantic	0	0	0	0	H80CS28347	0	89.9296	0.985915	0	0	8.3995	2.69216
042110	2015	31045	13.5896	48.66	1.68781	1.16612	0	9776	3	South Atlantic	0	0	0	0	H80CS00093	0	41.5098	17.4918	1	0	8.3995	2.69216
04E00480	2015	18405	81.2511	26.9831	0.365085	0.066379	1	6026	1	South Atlantic	0	0	0	0	H80CS24129	0	32.7415	42.7315	0	0	8.3995	2.69216
0421720	2015	44671	47.0261	25.3702	1.06709	0.0248159	0	12089	3	South Atlantic	0	0	0	0	H80CS00764	1	17.2305	20.1175	1	1	8.3995	2.69216
04E00341	2015	7266	3.63875	23.0736	0	0	1	2323	3	South Atlantic		0			H80CS28958	0	3.48687	19.7159	0	0	8.3995	2.69216
040490	2015	48826	80.6056	48.1345	0.927255	0.0938293	0	18118	3	South Atlantic	0	0	0	0	H80CS00082	1	53.1847	28.6124	1	1	8.3995	2.69216
046900	2015	38971	93.0905	43.7804	1.32058	0	1	17871	3	South Atlantic		0			H80CS00179	1	71.4006	32.3037	0	1	8.3995	2.69216
045260	2015	30903	57.3129	62.0846	0.115813	0.668151	0	11225	3	South Atlantic	0	0	0	0	H80CS00460	1	68.3563	18.5746	1	0	8.3995	2.69216
042010	2015	48311	88.4717	87.8511	62.2367	0	0	11392	3	South Atlantic	1.38	1	212	700	H80CS00022	1	83.9975	5.85499	1	1	8.3995	2.69216
04E01055	2015	10322	84.7915	92.6233	4.93097	0	1	2535	1	South Atlantic	0	0	0	0	H80CS26593	0	35.3452	2.40631	0	0	8.3995	2.69216
0438590	2015	21127	71.5815	30.4341	0.298836	0.26738	1	6358	2	South Atlantic		0			H80CS08751	0	25.5269	20.4939	1	1	8.3995	2.69216
040390	2015	73286	34.7267	31.8565	0.951357	0.270679	0	25122	3	South Atlantic		0			H80CS00427	1	39.5032	28.5049	1	1	8.3995	2.69216
04E01034	2015	16678	85.697	51.2868	4.41176	0	0	6528	3	South Atlantic		0			H80CS25708	0	82.6134	23.269	0	1	8.3995	2.69216
04E01031	2015	35993	67.6256	85.9847	36.8706	0	1	10724	3	South Atlantic	0	0	0	0	H80CS25679	1	76.9955	9.01716	0	1	8.3995	2.69216
096040	2015	36957	68.617	14.0644	3.87366	0	0	10068	3	Pacific	1.15	1	220	704	H80CS00722	1	57.6778	73.0234	1	1	4.3308	10.3381
092290	2015	27789	84.4059	13.9628	9.35784	0	0	4734	3	Pacific	0	0	0	0	H80CS00646	0	50.1267	61.1322	1	1	4.3308	10.3381
091880	2015	78174	61.2461	10.3774	13.2875	2.01394	0	22096	1	Pacific	0	0	0	0	H80CS00837	1	53.1227	63.4594	1	0	4.3308	10.3381
092060	2015	48096	59.5852	21.6722	18.3943	0.0475059	1	10525	3	Pacific	1.85	1	296	1370	H80CS00053	1	42.4798	50.0998	1	1	4.3308	10.3381
098550	2015	7384	55.4523	14.5058	0.956429	0.690755	0	1882	3	Pacific		0			H80CS00290	0	46.8119	32.2529	0	0	4.3308	10.3381
096010	2015	114556	92.7897	30.8507	7.58687	0.00479272	1	20865	3	Pacific	0	0	0	0	H80CS00814	1	67.5869	53.3908	1	1	4.3308	10.3381
0931570	2015	6028	84.022	9.93831	0.27416	0	0	1459	3	Pacific		0			H80CS08775	0	19.3283	18.1631	0	0	4.3308	10.3381
0925370	2015	19214	76.4414	10.5644	0.236407	0.132979	0	6768	1	Pacific		0			H80CS06641	0	17.6271	40.2482	0	1	4.3308	10.3381
0912120	2015	8673	84.0724	12.9694	0	0.393013	0	2290	1	Pacific		0	0		H80CS02449	0	10.9607	57.5983	1	1	4.3308	10.3381
0924640	2015	49340	65.1487	5.73758	3.54834	3.34999	0	13612	2	Pacific	0	0	0	0	H80CS06640	1	30.789	62.5184	1	0	4.3308	10.3381
090990	2015	199113	87.6175	9.04327	3.79141	0	1	34921	3	Pacific	3.48	1	359	2674	H80CS00807	1	70.2786	58.8385	0	1	4.3308	10.3381
092160	2015	20428	62.3784	5.88034	0.136752	1.26496	0	5850	2	Pacific	0.17	1	0	0	H80CS00451	0	53.2479	36.2051	1	1	4.3308	10.3381
091290	2015	19110	69.0326	13.4029	1.58507	1.6252	0	4984	1	Pacific	1	1	424	995	H80CS00852	0	55.4173	48.0337	0	0	4.3308	10.3381
093410	2015	54961	98.2394	19.0154	0.421693	0	1	10197	3	Pacific	0	0	0	0	H80CS00776	1	61.2533	56.9187	1	1	4.3308	10.3381
101630	2015	36038	23.9136	21.2757	0.327318	18.436	0	11304	3	Mountain	0	0	0	0	H80CS00556	1	29.4055	28.0697	1	1	5.4383	6.28425
10E01181	2015	3388	9.01639	15.6923	0	0	0	1625	3	Mountain	0	0	0	0	H80CS29003	0	1.29231	12.4923	0	0	5.4383	6.28425
101840	2015	8959	2.23535	36.7517	0.22733	0	0	3959	1	Mountain		0			H80CS08329	0	37.9894	10.0278	1	1	5.4383	6.28425
101530	2015	32989	57.0676	24.922	0.953206	0.415945	0	5770	3	Mountain	4.19	1	85	3304	H80CS00544	0	45.2166	22.5303	1	1	5.4383	6.28425
106300	2015	57952	4.35663	13.9178	0.615581	1.31607	0	14133	2	Mountain		0			H80CS00302	1	34.4584	27.6233	1	1	5.4383	6.28425
1011880	2015	8089	44.7593	55.436	7.1243	18.0705	0	2695	3	Mountain		0			H80CS04201	0	38.8126	13.3952	0	1	5.4383	6.28425
1017440	2015	11033	35.933	53.826	0.143027	6.19785	0	4195	3	Mountain		0			H80CS08756	0	71.9905	15.1371	1	1	5.4383	6.28425
10E00721	2015	62950	28.0226	19.0017	0.367626	0.4423	1	17409	3	Mountain		0	0	0	H80CS26601	1	21.1213	38.0838	1	1	5.4383	6.28425
101610	2015	31283	33.3547	38.5906	0	9.09236	0	6258	3	Mountain	0	0	0	0	H80CS00473	0	47.5392	23.3301	1	1	5.4383	6.28425
101650	2015	89483	51.6524	38.0723	0.453415	13.2258	0	27348	3	Mountain	0.04	1	27	117	H80CS00425	1	47.2832	32.4338	1	1	5.4383	6.28425
100180	2015	52879	19.0666	32.0834	5.27643	8.38256	0	15067	3	Mountain	0	0	0	0	H80CS00321	1	76.3921	19.3204	1	1	5.4383	6.28425
10E00387	2015	153	98.3333	8.33333	0	1.66667	0	120	3	Mountain	0	0	0	0	H80CS28360	0	31.6667	24.1667	0	0	5.4383	6.28425
100160	2015	119308	45.8581	58.0643	9.43446	8.64963	0	30325	2	Mountain	0.63	1	161	394	H80CS00636	1	57.9885	21.5466	1	1	5.4383	6.28425
108170	2015	102271	4.90815	38.0358	6.6978	1.02189	1	26128	2	Mountain		0			H80CS02331	1	60.9652	14.9074	1	1	5.4383	6.28425
051050	2015	102457	96.2494	16.4622	1.27317	0.089056	0	30318	3	East North Central	0	0	0	0	H80CS00514	1	68.6787	72.2871	1	1	10.7387	4.65008
056620	2015	76350	99.0412	37.4006	3.24921	0.182442	1	23021	3	East North Central	0	0	0	0	H80CS00116	1	28.1048	49.4505	1	0	10.7387	4.65008
057880	2015	40156	74.7011	32.7695	2.92543	0.713898	0	12887	3	East North Central	0	0		0	H80CS00476	1	75.1998	56.7471	1	1	10.7387	4.65008
0526100	2015	194943	84.7268	37.0287	1.14393	0.526597	0	61717	3	East North Central	0	0	0	0	H80CS03983	1	83.8229	54.2752	1	1	10.7387	4.65008
051030	2015	19558	98.5897	8.72464	0	0	1	7049	3	East North Central	0	0	0	0	H80CS00109	0	84.2389	82.3521	1	1	10.7387	4.65008
0518270	2015	37683	91.9634	40.3696	0.938828	0	0	10119	3	East North Central		0			H80CS02327	1	46.6252	51.932	1	1	10.7387	4.65008
053280	2015	130609	95.0708	43.2174	0.129549	0	0	34736	3	East North Central	0.92	1	268	1985	H80CS00194	1	60.2833	45.7537	1	1	10.7387	4.65008
052180	2015	60588	8.50608	7.01865	0.158078	0.505849	0	12652	3	East North Central	0	0	0	0	H80CS00711	1	15.9184	43.7796	0	1	10.7387	4.65008
059300	2015	58532	96.0678	5.1383	0.96043	0	1	20824	1	East North Central		0			H80CS00879	1	15.2132	76.772	0	1	10.7387	4.65008
0510220	2015	54313	85.1095	20.2219	0.213361	0	1	21091	2	East North Central		0			H80CS00341	1	5.72756	49.1537	0	1	10.7387	4.65008
051900	2015	72176	75.4487	37.8957	73.016	0	0	8972	2	East North Central	1.1	1	1543	4102	H80CS00111	0	79.0236	53.2211	1	1	10.7387	4.65008
05E01170	2015	51	34	14	0	0	1	50	3	East North Central		0			H80CS29004	0	28	20	1	1	10.7387	4.65008
0537670	2015	12799	26.5155	9.75099	0.674889	0.0930882	0	4297	3	East North Central		0			H80CS08777	0	6.42309	61.5546	1	1	10.7387	4.65008
0518330	2015	58668	62.5923	8.31445	0.798595	0.124604	1	17656	2	East North Central	0	0	0		H80CS02457	1	66.2778	71.2562	1	1	10.7387	4.65008
05E01076	2015	5983	47.9635	20.6771	1.08827	0.0604595	1	1654	3	East North Central	0	0	0	0	H80CS26565	0	47.8839	48.6699	0	1	10.7387	4.65008
050030	2015	52735	23.5799	8.42665	0	0	0	17504	3	East North Central		0			H80CS00680	1	41.9847	54.8789	1	1	10.7387	4.65008
059110	2015	98673	96.7896	4.93063	0	0	1	30706	2	East North Central	0	0	0	0	H80CS00120	1	75.7767	80.8995	1	1	10.7387	4.65008
059840	2015	63782	23.106	18.5413	0.996413	0.207254	0	12545	3	East North Central		0			H80CS06660	1	63.5313	54.436	1	1	10.7387	4.65008
057440	2015	157159	92.4491	9.88259	0.644286	0	0	47184	2	East North Central	0	0	0	0	H80CS00276	1	21.7277	66.4229	1	1	10.7387	4.65008
059720	2015	178090	80.8184	18.3512	3.4636	0.584972	1	49746	3	East North Central	0	0	0	0	H80CS00685	1	68.7392	63.579	1	0	10.7387	4.65008
0512780	2015	124667	66.3638	29.0858	0.449188	0	1	29609	2	East North Central	4.8	1	570	2941	H80CS00215	1	70.3435	42.5175	1	1	10.7387	4.65008
051750	2015	608480	93.3629	16.7824	3.68713	0.0519392	1	180981	2	East North Central	0	0	0	0	H80CS00834	1	50.9584	67.764	1	1	10.7387	4.65008
059700	2015	34123	54.0431	19.6938	8.14712	0.0293062	1	13649	3	East North Central	0.1	1			H80CS00533	1	86.5558	66.9426	1	0	10.7387	4.65008
052130	2015	159570	6.84948	11.277	0.247668	0	0	43203	3	East North Central		0			H80CS00726	1	30.8867	38.1339	1	1	10.7387	4.65008
0512480	2015	26079	97.8767	8.867	2.15704	0.0074638	1	13398	3	East North Central	0	0	0	0	H80CS00594	1	3.48559	76.6458	1	0	10.7387	4.65008
057580	2015	100579	89.9743	8.10775	0	0	1	37717	2	East North Central	0	0	0	0	H80CS00324	1	98.2077	70.7745	0	1	10.7387	4.65008
050040	2015	120772	19.661	9.52775	4.09279	1.23612	0	30175	3	East North Central	0	0	0	0	H80CS00667	1	55.7614	52.0497	1	1	10.7387	4.65008
05E00481	2015	9138	30.0664	13.6816	1.29353	0.0497512	1	2010	2	East North Central	0	0	0	0	H80CS24130	0	74.5274	72.8358	1	0	10.7387	4.65008
053210	2015	299694	93.2017	26.1938	0.0394639	0.00146163	0	68417	3	East North Central	0	0	0	0	H80CS00115	1	41.6475	63.3834	1	1	10.7387	4.65008
053150	2015	88440	56.2223	21.8882	3.86806	0.346394	1	25982	2	East North Central	0	0	0	0	H80CS00681	1	63.6787	65.2336	1	1	10.7387	4.65008
053320	2015	364074	43.619	7.9558	2.36558	0.632725	0	101624	3	East North Central	0	0	0	0	H80CS00195	1	72.6	60.0006	0	1	10.7387	4.65008
05E00482	2015	19839	69.8059	26.8928	5.87533	0	0	4187	3	East North Central	0	0	0	0	H80CS24131	0	46.8832	67.8768	0	0	10.7387	4.65008
052140	2015	13941	9.82314	9.38621	7.67238	0.298924	0	5018	3	East North Central		0	0		H80CS00192	0	31.7457	53.8063	0	1	10.7387	4.65008
0535370	2015	16636	99.0798	2.60263	1.85135	0.0268312	1	3727	2	East North Central	0	0	0	0	H80CS08258	0	82.2646	86.6112	1	1	10.7387	4.65008
05E00469	2015	64341	96.4725	28.6007	0.750662	0	1	18517	2	East North Central		0			H80CS24103	1	53.6912	57.4715	1	1	10.7387	4.65008
050060	2015	24076	91.158	89.4181	0	80.6666	0	10981	3	East North Central	0	0	0	0	H80CS00748	1	70.4307	9.64393	1	0	10.7387	4.65008
05E00286	2015	10048	26.8124	10.6757	0.571913	0.254183	0	4721	3	East North Central	0	0		0	H80CS24132	0	33.9123	75.7255	0	0	10.7387	4.65008
05E00466	2015	67866	24.8934	1.13343	0.104395	0	0	20116	3	East North Central	0.2	1	0	0	H80CS24098	1	52.7143	48.5087	1	1	10.7387	4.65008
056420	2015	215534	96.9844	29.2851	1.59541	0	1	49141	2	East North Central		0	113	113	H80CS00725	1	78.2646	55.3062	1	1	10.7387	4.65008
058870	2015	136329	83.1165	32.9919	3.52165	0	0	40322	2	East North Central		0			H80CS00119	1	69.3567	59.3324	1	1	10.7387	4.65008
0515160	2015	138544	77.2086	32.5136	19.5347	0.698372	1	40666	3	East North Central	0	0	0	0	H80CS00288	1	77.0791	58.2993	1	1	10.7387	4.65008
053130	2015	41946	93.6983	25.1733	14.0578	0	1	7647	3	East North Central	0.25	1	40	285	H80CS00400	0	77.7037	59.6443	0	1	10.7387	4.65008
05E00106	2015	11739	5.855	18.8741	7.90174	0	0	4885	2	East North Central	0	0	0	0	H80CS22690	0	24.5445	71.2385	1	1	10.7387	4.65008
052760	2015	205934	64.2922	12.1408	2.59361	0	0	48234	2	East North Central	1	1	276	717	H80CS00113	1	12.9825	70.9251	1	1	10.7387	4.65008
052360	2015	218588	76.547	24.3973	0.419382	0.821875	1	71057	2	East North Central	0	0	0	0	H80CS25436	1	39.4655	51.8091	1	1	8.082000000000001	3.41406
0537580	2015	42086	5.30378	8.75715	0.255793	0.173036	0	13292	2	East North Central		0			H80CS08776	1	23.2621	36.127	1	1	8.082000000000001	3.41406
05E01058	2015	55363	10.1249	9.11528	0.75067	0.00536193	0	18650	2	East North Central	0	0	0	0	H80CS26567	1	28.933	38.7131	1	1	8.082000000000001	3.41406
05E01106	2015	9289	58.0223	24.317	14.3132	0	1	2599	3	East North Central	0	0	0	0	H80CS26568	0	79.0689	54.6364	0	1	8.082000000000001	3.41406
0537610	2015	11507	34.4409	72.8695	3.54293	0.0319183	1	3133	1	East North Central	0	0	0	0	H80CS08782	0	58.1551	20.5554	0	1	8.082000000000001	3.41406
05E01192	2015	17906	19.6755	19.9862	0	0	0	7235	3	East North Central		0	0		H80CS29006	0	33.3241	54.6095	0	1	8.082000000000001	3.41406
053200	2015	259269	57.2031	16.2925	2.5758	0.0827633	1	59205	3	East North Central	0	0	0	0	H80CS00114	1	80.2162	65.763	1	1	8.082000000000001	3.41406
053110	2015	114951	47.544	18.6074	2.12954	3.68174	0	31697	1	East North Central	0	0	0	0	H80CS00668	1	72.846	63.9524	1	1	8.082000000000001	3.41406
058480	2015	38571	62.3024	47.8078	0.173241	0.0399787	1	15008	1	East North Central	0	0	0	0	H80CS00548	1	45.9688	45.4158	1	1	8.082000000000001	3.41406
0516760	2015	26452	26.6871	24.2753	0.702782	0.673499	1	6830	1	East North Central	0	0	0	0	H80CS00872	0	89.59	55.2416	1	1	8.082000000000001	3.41406
05E00303	2015	9917	74.8758	28.738	0.137174	0.171468	1	2916	2	East North Central	0	0	0	0	H80CS24133	0	27.5377	38.3745	1	1	8.082000000000001	3.41406
05E01099	2015	49537	47.6207	17.8468	1.28329	0.266879	1	17611	3	East North Central	0	0	0	0	H80CS26566	1	50.9057	60.0193	0	1	8.082000000000001	3.41406
0526110	2015	42738	59.0826	26.6667	0.082769	0	1	13290	3	East North Central		0			H80CS08221	1	52.4229	53.7096	1	1	8.082000000000001	3.41406
0514720	2015	18559	84.3532	13.6457	0.0374883	0.0187441	1	5335	3	East North Central		0			H80CS00266	0	65.5295	61.8557	1	1	8.082000000000001	3.41406
0518280	2015	158772	51.8405	19.4831	0.840012	0.180003	1	46666	3	East North Central	0	0	0	0	H80CS02458	1	40.5177	39.1141	0	1	8.082000000000001	3.41406
0517410	2015	54344	81.4081	44.8221	0	0	1	9502	3	East North Central	1	1	0	0	H80CS00880	0	9.26121	48.5792	1	1	8.082000000000001	3.41406
058660	2015	38432	91.2464	22.1738	1.19753	0.279857	1	15365	3	East North Central		0			H80CS06665	1	85.0374	58.067	0	1	8.082000000000001	3.41406
05E01139	2015	7452	10.7073	17.6817	8.44794	0	1	1018	3	East North Central		0			H80CS28353	0	74.7544	56.0904	0	1	8.082000000000001	3.41406
058490	2015	58556	36.8468	24.6983	20.7067	0.83612	1	13754	3	East North Central	1.06	1	830	1203	H80CS00199	1	86.2585	54.2751	0	0	8.082000000000001	3.41406
05E00015	2015	13110	27.8652	28.5829	0	0	0	4989	3	East North Central	0	0	0	0	H80CS12846	0	52.9765	39.6272	1	1	8.082000000000001	3.41406
0530920	2015	107685	39.6738	17.0188	0.680753	0.0297597	1	26882	3	East North Central	0	0	0	0	H80CS06662	1	36.0427	58.6303	1	1	8.082000000000001	3.41406
0518290	2015	66160	39.7385	11.926	0.130065	0.06003	1	19990	3	East North Central	0	0	0	0	H80CS02456	1	55.6878	54.8124	0	0	8.082000000000001	3.41406
057480	2015	43601	44.4802	23.7156	4.61707	0.027401	0	14598	3	East North Central	0	0	0	0	H80CS00565	1	56.3844	67.4613	0	1	8.082000000000001	3.41406
05E01067	2015	9295	13.6596	42.1203	5.79114	0.506329	1	3160	1	East North Central	0	0	0	0	H80CS26569	0	57.1203	39.2722	0	0	8.082000000000001	3.41406
0510700	2015	63108	22.0079	28.6948	0.524017	0	1	20610	3	East North Central	0	0	0	0	H80CS00340	1	56.264	40.4318	1	0	8.082000000000001	3.41406
05E01186	2015	74	89.6552	24.1379	5.17241	0	1	58	3	East North Central	0	0	0	0	H80CS29005	0	56.8966	46.5517	0	1	8.082000000000001	3.41406
0719270	2015	19118	30.325	31.8401	0.0160565	0.449583	1	6228	3	West North Central	0	0	0	0	H80CS08765	0	58.0443	56.7277	1	1	5.4419	4.19348
070550	2015	138286	55.5408	35.1856	10.6365	0	1	36478	2	West North Central		0			H80CS00715	1	64.6719	36.6166	1	1	5.4419	4.19348
071410	2015	56565	46.6341	14.9433	3.81274	0	0	16576	3	West North Central	0	0	0	0	H80CS00815	1	33.9527	48.896	1	1	5.4419	4.19348
0714880	2015	10616	70.4782	26.8218	0.183711	0.0918555	0	3266	3	West North Central	0	0	0	0	H80CS06669	0	30.0674	34.0171	0	1	5.4419	4.19348
0718570	2015	33705	42.5216	4.99584	9.75576	0	0	7206	3	West North Central		0			H80CS08226	0	38.8565	66.0144	1	1	5.4419	4.19348
0712430	2015	39135	4.4386	21.2125	1.05378	0.369509	0	7307	2	West North Central	1	1	127	1168	H80CS04200	0	7.18489	31.025	1	1	5.4419	4.19348
070890	2015	99390	57.7218	21.1278	0.243159	0	1	25909	3	West North Central	0	0	0	0	H80CS00535	1	52.8272	43.7068	1	1	5.4419	4.19348
075660	2015	49888	19.3726	40.1677	0.538072	0	0	15983	3	West North Central		0			H80CS00796	1	16.1359	30.0945	1	1	5.4419	4.19348
0715040	2015	16157	23.1081	14.7527	0	0	0	5904	3	West North Central		0			H80CS06667	0	23.7466	50.5251	0	1	5.4419	4.19348
074650	2015	17474	23.6897	26.1682	5.22967	0	1	5029	3	West North Central		0			H80CS00570	0	20.2227	41.0221	1	1	5.4419	4.19348
07E00515	2015	9059	63.3883	37.2843	1.43276	1.13969	0	3071	3	West North Central		0			H80CS24171	0	29.3715	38.0007	0	1	5.4419	4.19348
071170	2015	92486	56.7297	21.8613	2.94909	0	1	33095	3	West North Central		0	0	0	H80CS00670	1	22.0335	57.0237	1	1	5.4419	4.19348
070530	2015	2301	99.6016	99.7027	0	100	0	1009	3	West North Central	0	0	0	0	H80CS00335	0	92.1705	0.297324	0	0	5.4419	4.19348
077310	2015	57420	24.5143	12.6811	0.744602	0.097371	0	17459	3	West North Central	0	0	0	0	H80CS00272	1	55.5645	47.3338	1	1	5.4419	4.19348
076340	2015	13143	38.2973	33.3758	2.57128	1.57841	0	3928	3	West North Central	0.08	1	9	53	H80CS00825	0	82.8921	19.2464	1	0	5.1517	6.52553
070090	2015	21200	76.1692	69.9204	0.0970309	100	0	5153	1	West North Central	0	0	0	0	H80CS00131	0	47.875	25.849	0	0	5.1517	6.52553
0717410	2015	27039	22.8562	41.0983	0.632444	0.042163	0	9487	3	West North Central	0	0	0	0	H80CS08239	0	32.3706	22.5572	1	1	5.1517	6.52553
07E00016	2015	13446	68.9838	44.3741	3.77403	2.36756	0	4266	2	West North Central	1.4	1	121	1106	H80CS12854	0	73.5349	35.2555	1	1	5.1517	6.52553
07E01134	2015	7494	2.68899	5.22048	0	0.101368	0	1973	3	West North Central	0	0	0	0	H80CS28373	0	1.6219	7.24785	0	0	5.1517	6.52553
073430	2015	86540	55.7549	37.8221	3.01093	0.21309	1	36135	2	West North Central	0	0	0	0	H80CS08772	1	53.0012	44.212	1	1	5.1517	6.52553
074630	2015	26280	88.0515	59.9456	0.317532	1.16807	0	8818	2	West North Central	0	0	0	0	H80CS00838	0	48.0154	25.017	0	0	5.1517	6.52553
07E00514	2015	9131	25.641	44.6069	5.45239	0	0	2531	3	West North Central	0	0	0	0	H80CS24170	0	36.2702	21.5725	1	1	5.1517	6.52553
074010	2015	32141	41.7681	26.5977	1.33702	2.03227	0	11219	3	West North Central		0			H80CS00210	1	41.9824	27.3286	0	1	5.1517	6.52553
077570	2015	147800	17.787	45.6875	6.60427	2.31578	0	39641	2	West North Central	0.43	1	204	929	H80CS00841	1	40.5313	20.7639	1	1	5.1517	6.52553
07E00513	2015	13359	21.4084	39.0062	0.645963	0.347826	0	4025	3	West North Central		0			H80CS24169	0	28.2733	31.7267	0	1	5.1517	6.52553
07E00472	2015	39721	51.7309	56.4524	9.56138	0.573793	0	18125	3	West North Central		0			H80CS24108	1	24.48	36.3641	1	0	5.1517	6.52553
074540	2015	28893	32.219	15.436	0.0102701	0.0102701	0	9737	3	West North Central	0	0	0	0	H80CS28423	0	18.1165	33.9632	1	1	5.1517	6.52553
075000	2015	18653	54.9929	47.4606	3.08231	1.05079	1	5710	1	West North Central	0	0	0	0	H80CS00522	0	68.8091	23.1524	1	1	5.1517	6.52553
0712470	2015	40969	26.2982	21.9763	2.28185	0.430908	0	10211	3	West North Central	0	0	0	0	H80CS04216	1	31.329	34.3061	1	1	5.1517	6.52553
07E01216	2015	2256	13.7285	80.7042	0	0	0	710	1	West North Central	0	0			H80CS28960	0	69.2958	18.5915	0	0	5.1517	6.52553
07E00017	2015	12323	11.8035	31.3298	0	0	0	4858	3	West North Central		0			H80CS12891	0	20.2552	20.811	1	1	5.1517	6.52553
070150	2015	37597	61.4671	54.0459	6.28155	0.173085	1	13866	3	West North Central	2	1	134	1498	H80CS00622	1	68.0225	24.4267	0	1	5.1517	6.52553
07E01149	2015	2427	12.8028	13.4259	0	0	0	1296	3	West North Central		0	0		H80CS28372	0	5.94136	17.3611	0	1	5.1517	6.52553
04E01172	2015	6771	80.5318	4.13189	0	0	1	2396	3	East South Central		0			H80CS28961	0	33.6811	71.202	0	0	19.9996	6.35015
0452070	2015	217247	4.71846	6.42478	0.0249368	0	0	56142	2	East South Central	0	0	0	0	H80CS08218	1	42.4531	44.4516	1	1	19.9996	6.35015
0421240	2015	40490	37.6203	9.08859	0.891039	1.77359	0	11784	3	East South Central	0	0	0	0	H80CS00856	1	81.5597	72.7003	0	1	19.9996	6.35015
040650	2015	80760	73.8749	32.5582	0.399515	0	0	22277	3	East South Central	0	0	0	0	H80CS00083	1	64.0975	47.5288	1	1	19.9996	6.35015
04E00055	2015	56387	1.29924	9.50559	0.335491	0.064744	0	16990	3	East South Central		0			H80CS09959	1	1.26545	40.4885	1	1	19.9996	6.35015
04E01125	2015	62688	61.8846	21.4178	5.22986	0.683129	1	17859	3	East South Central	0	0	0	0	H80CS28202	1	18.0021	60.4569	1	1	19.9996	6.35015
040600	2015	159019	1.76935	3.16816	1.64731	0	0	30049	2	East South Central		0			H80CS00367	1	36.2242	46.8934	1	1	19.9996	6.35015
044090	2015	112119	27.0661	17.7161	0.661072	0	1	33128	3	East South Central	0	0		0	H80CS00422	1	39.3957	68.9085	1	1	19.9996	6.35015
0420550	2015	28596	67.8346	39.5912	19.4234	14.104	1	7388	2	East South Central	0.25	1	59	131	H80CS00444	0	70.98	43.4894	1	1	19.9996	6.35015
04E00512	2015	22680	5.12171	5.7465	0.818331	2.81869	0	5499	2	East South Central	0	0	0	0	H80CS24168	0	10.4564	42.5714	1	1	19.9996	6.35015
046840	2015	119716	57.3801	18.7807	12.4531	0	1	38119	2	East South Central	1	1	127	855	H80CS00102	1	78.1343	61.1322	1	1	19.9996	6.35015
0445250	2015	30849	1.11656	9.87639	0	0	0	8171	1	East South Central		0			H80CS06650	0	7.01261	58.7199	0	0	19.9996	6.35015
04E00092	2015	29708	15.7839	5.99195	0.678551	1.49511	0	8695	3	East South Central		0			H80CS17157	0	34.6521	47.7746	1	1	19.9996	6.35015
048980	2015	178353	3.10578	23.5472	0	0.364658	0	43054	3	East South Central	0	0	0	0	H80CS00106	1	27.9997	26.1346	1	1	19.9996	6.35015
040670	2015	66052	0.922962	10.6852	0.00533191	0	0	18755	3	East South Central	0	0	0	0	H80CS00619	1	44.2815	48.1525	1	1	19.9996	6.35015
048070	2015	33302	9.75414	6.50099	0.208748	0	0	10060	1	East South Central	0	0	0	0	H80CS00562	1	9.54274	47.0775	0	1	19.9996	6.35015
04E01090	2015	4162	26.2513	2.80469	0.254972	0.101989	0	1961	1	East South Central		0			H80CS26595	0	7.08822	9.28098	0	0	19.9996	6.35015
044820	2015	110820	8.5891	10.4808	1.11031	0	0	30532	3	East South Central		0			H80CS00459	1	18.9604	51.5361	1	1	19.9996	6.35015
04E00527	2015	11381	3.86221	14.0041	86.8257	0	0	964	3	East South Central	0.25	1	22	84	H80CS24692	0	58.8174	54.3568	0	0	19.9996	6.35015
0438280	2015	29328	1.91722	4.46913	0.0252493	0	0	7921	3	East South Central	0	0	0	0	H80CS04203	0	69.6124	50.3598	1	1	19.9996	6.35015
0452880	2015	6104	6.97579	10.9254	0	0	0	2453	3	East South Central	0	0	0	0	H80CS08785	0	3.95434	38.5243	0	0	19.9996	6.35015
0450640	2015	10648	2.97126	41.7802	95.428	0	0	2056	3	East South Central		0			H80CS07772	0	74.1731	45.2335	0	1	19.9996	6.35015
0441420	2015	10580	2.8968	58.803	93.9152	0.299252	0	2005	3	East South Central	0.01	1	6	11	H80CS04432	0	74.7631	21.6958	1	1	19.9996	6.35015
06E00523	2015	113211	85.8511	24.7153	5.34406	0.139241	0	35909	2	West South Central		0			H80CS24198	1	52.6024	54.1424	1	1	6.1447	2.31228
060180	2015	70907	60.931	45.6754	0.118421	0.399123	1	22800	1	West South Central	0	0		0	H80CS00767	1	57.4123	25.9342	1	1	6.1447	2.31228
06E01137	2015	3148	52.7976	79.8597	21.3427	0	1	998	3	West South Central	0	0	0	0	H80CS28362	0	64.1283	10.6212	1	1	6.1447	2.31228
06E00338	2015	51731	64.9812	40.363	5.48644	0	1	4903	3	West South Central	0	0	0	0	H80CS26583	0	38.7314	15.154	1	1	6.1447	2.31228
067090	2015	19070	79.2643	23.855	1.30652	0.631239	1	6812	3	West South Central		0			H80CS00244	0	92.983	63.5937	0	0	6.1447	2.31228
06E00261	2015	20593	43.4063	14.5087	5.94582	0.0688705	0	4356	3	West South Central		0			H80CS24167	0	5.41781	36.2029	1	1	6.1447	2.31228
062480	2015	23767	49.2093	49.3408	0.402832	0.280762	0	8192	1	West South Central	0	0	0	0	H80CS00206	0	51.5381	18.8843	1	0	6.1447	2.31228
0618980	2015	83006	43.7308	22.855	0.0695314	0.0208594	0	14382	3	West South Central	0	0	0	0	H80CS06459	1	28.5009	39.4104	1	1	6.1447	2.31228
0613350	2015	124788	56.017	32.1806	3.67244	1.22747	0	40164	3	West South Central	3.2	1	382	4748	H80CS00867	1	80.6991	41.2957	1	1	6.1447	2.31228
062900	2015	22910	76.2702	33.0515	1.25671	2.01074	1	8753	3	West South Central		0			H80CS00579	0	71.8953	49.6744	1	1	6.1447	2.31228
0627740	2015	28772	60.7725	18.0951	0.255844	0.534946	0	8599	3	West South Central		0			H80CS08764	0	20.7931	49.7383	0	1	6.1447	2.31228
06E01062	2015	42613	48.1179	38.2793	0.874471	0.67701	1	7090		West South Central	1.25	1	239	3304	H80CS26581	0	70.0282	41.5233	0	0	6.1447	2.31228
060190	2015	19138	68.5067	31.213	0.162722	0.369822	0	6760	3	West South Central		0			H80CS00513	0	33.3136	36.6272	0	1	6.1447	2.31228
06E01048	2015	1469	89.6806	49.6495	1.86916	0.700935	1	856	3	West South Central		0			H80CS26580	0	83.8785	36.215	1	0	6.1447	2.31228
06E00021	2015	34039	34.6115	21.7137	3.15091	0	0	9045	3	West South Central		0			H80CS12857	0	64.0022	46.0144	1	1	6.1447	2.31228
063380	2015	84323	70.0379	40.1985	0.136775	0.220604	0	22665	2	West South Central	0	0	0	0	H80CS00558	1	75.4379	43.9532	0	1	6.1447	2.31228
0610680	2015	16051	56.4422	22.3239	0	0	0	5680	3	West South Central	0	0	0	0	H80CS00855	0	36.0387	37.7641	1	1	6.1447	2.31228
0622350	2015	5828	66.8303	34.7661	6.69206	1.41458	0	1838	3	West South Central		0			H80CS06450	0	32.2633	40.37	1	1	6.1447	2.31228
068480	2015	97699	83.7056	29.9105	46.9992	0	1	14413	3	West South Central	0	0		0	H80CS00754	1	87.3378	56.5531	1	1	6.1447	2.31228
061550	2015	11696	77.281	51.1846	67.0516	1.49313	1	5023	3	West South Central	0	0	0	0	H80CS00037	0	64.8019	38.1644	0	1	6.1447	2.31228
067570	2015	27335	89.2291	36.9395	0.0105753	0	0	9456	1	West South Central	0	0	0	0	H80CS00504	0	39.0017	39.8583	1	1	6.1447	2.31228
062350	2015	79607	60.6559	35.5852	1.23623	1.62453	0	25238	3	West South Central		0			H80CS00697	1	46.1407	38.1686	1	1	6.1447	2.31228
062870	2015	40222	88.1186	41.0773	5.67974	1.14816	1	8187	3	West South Central	0.1	1	80	80	H80CS00129	0	48.1251	47.4655	1	1	6.1447	2.31228
0618420	2015	6786	88.1747	36.1732	28.754	0	0	2817	1	West South Central		0			H80CS02585	0	33.4753	46.8584	1	0	6.1447	2.31228
064760	2015	11066	90.1951	49.7601	4.0547	0.911708	0	4168	1	West South Central	0	0	0	0	H80CS00551	0	65.1152	38.3157	1	1	6.1447	2.31228
0623760	2015	39578	68.8259	54.2832	0.26473	0.929948	0	14732	3	West South Central		0			H80CS06716	1	71.2938	33.9261	1	1	6.1447	2.31228
061920	2015	38647	75.2387	28.3067	0.49013	0.288707	1	14894	3	West South Central	0	0	0	0	H80CS00720	1	82.3083	48.5162	1	1	6.1447	2.31228
063710	2015	29820	61.307	26.5354	1.17755	1.38057	0	9851	3	West South Central	0	0	0	0	H80CS00370	0	45.8025	50.4517	1	1	6.1447	2.31228
06E01178	2015	7652	77.6286	9.38967	0	0	1	1065	3	West South Central	0.75	1	31	173	H80CS28962	0	22.5352	39.2488	0	0	6.1447	2.31228
06E01083	2015	15397	54.5386	13.3564	0	0	0	4043	3	West South Central	0	0	0	0	H80CS26579	0	66.8316	75.5627	1	1	6.1447	2.31228
06E00020	2015	44086	86.3283	27.5923	2.10896	0.351494	1	17070	3	West South Central		0			H80CS12863	1	38.3831	30.6034	1	1	6.1447	2.31228
06E01198	2015	3586	90.4429	10.4408	3.01624	0.696056	1	431	3	West South Central	0	0	0	0	H80CS28963	0	0.232019	19.2575	0	0	6.1447	2.31228
06E01206	2015	56	50	3.57143	96.4286	0	1	28	3	West South Central	0	0	0	0	H80CS28964	0	64.2857	64.2857	0	0	6.1447	2.31228
06E01066	2015	10247	95.0207	42.9116	1.52575	3.46472	1	3146	1	West South Central	0	0	0	0	H80CS26582	0	43.4202	34.2657	1	1	6.1447	2.31228
010040	2015	4845	98.5482	85.1169	0	100	0	1411	3	New England	0.12	1	18	21	H80CS00443	0	90.5741	4.67753	0	0	17.9038	13.3902
011230	2015	25186	3.24581	19.6432	0.733399	0.515362	0	5045	3	New England	0	0			H80CS00458	0	32.2299	25.114	1	1	17.9038	13.3902
019970	2015	14730	8.96014	34.2294	23.6559	0.149343	0	3348	3	New England	0	0		0	H80CS04191	0	63.7694	36.1111	1	1	17.9038	13.3902
013240	2015	37430	3.90491	23.1932	0.245631	0.415683	0	10585	3	New England	0.1	1	19	78	H80CS00488	1	58.4884	28.427	1	1	17.9038	13.3902
010530	2015	21332	0.192073	39.5146	0	0	0	5727	3	New England		0			H80CS00396	0	42.5528	15.069	1	1	17.9038	13.3902
014580	2015	317695	5.22107	12.776	2.96333	0.538788	1	61991	2	New England		0			H80CS04291	1	25.5553	25.7876	1	1	17.9038	13.3902
015110	2015	58350	2.99769	16.0031	5.844	1.4125	0	12885	2	New England		0			H80CS02450	1	21.0012	21.3892	1	1	17.9038	13.3902
013280	2015	24345	3.76834	5.02845	0	0.538213	0	6503	3	New England		0	0	0	H80CS00642	0	16.7	12.0714	1	1	17.9038	13.3902
01E01028	2015	17060	55.659	50.9198	44.447	1.04474	1	4403	2	New England	0.2	1	88	214	H80CS25680	0	79.9228	29.1846	1	1	17.9038	13.3902
010380	2015	14985	1.53939	15.2624	0.029985	0.05997	0	3335	1	New England	1.6	1	175	1072	H80CS00150	0	17.8111	18.3508	1	1	17.9038	13.3902
015170	2015	27242	1.99797	10.9004	0.905701	0.0639318	0	9385	3	New England		0			H80CS02448	0	23.9957	35.4822	1	1	17.9038	13.3902
013250	2015	12653	3.97045	27.396	2.95359	2.95359	0	3318	3	New England	0	0	0	0	H80CS00802	0	37.4322	35.7746	1	1	17.9038	13.3902
010340	2015	39175	0.399073	19.3072	0.0384862	0	0	7795	3	New England		0			H80CS00591	0	56.2284	30.2758	1	1	17.9038	13.3902
013470	2015	14975	3.19419	9.41769	0.0718907	0.0359454	0	2782	1	New England	0	0	0	0	H80CS00526	0	23.1488	20.5248	1	1	17.9038	13.3902
010460	2015	94576	2.55749	13.3876	0.156261	0.712261	0	27518	2	New England	0	0	0	0	H80CS00797	1	20.9681	19.5145	1	0	17.9038	13.3902
010450	2015	8274	1.21786	12.4832	0	0	0	1490	3	New England	0	0	0	0	H80CS06657	0	14.698	15.9732	0	1	17.9038	13.3902
0115570	2015	58417	4.38329	7.64161	0.281497	0.913148	0	14565	3	New England	0	0	0	0	H80CS08769	1	47.4356	19.3478	1	1	17.9038	13.3902
010570	2015	24462	3.58045	18.2713	0.270114	0.733166	0	5183	3	New England		0			H80CS00630	0	13.1584	16.5927	1	1	17.9038	13.3902
03E00060	2015	80740	95.4885	32.9127	0.550711	0	1	26148	2	South Atlantic		0			H80CS10591	1	64.873	45.5369	1	0	18.0974	5.54409
031600	2015	84418	2.48072	5.78477	0.047852	0	0	18808	3	South Atlantic	0	0	0	0	H80CS00069	1	24.2556	31.4015	0	0	18.0974	5.54409
0318380	2015	22510	2.21162	14.1871	8.30099	0.323415	0	4638	3	South Atlantic	0	0	0	0	H80CS06642	0	28.3096	26.8435	1	1	18.0974	5.54409
0322280	2015	27115	16.3473	18.5721	0.182676	0.0608921	0	6569	3	South Atlantic		0			H80CS08766	0	33.6885	30.2938	0	1	18.0974	5.54409
039840	2015	30418	36.6614	14.9053	9.49834	2.61674	0	6917	1	South Atlantic	0	0	0	0	H80CS00857	0	54.9516	61.1537	1	0	18.0974	5.54409
033180	2015	163005	81.4135	16.3352	0.729192	0.0111839	1	44707	2	South Atlantic		0	0	0	H80CS00800	1	52.8776	63.4889	1	1	18.0974	5.54409
03E00324	2015	12266	94.2461	89.0946	2.78975	0	1	3943	3	South Atlantic	0	0	0	0	H80CS29008	0	61.6789	10.9054	0	0	18.0974	5.54409
031270	2015	54845	92.6105	8.08309	13.4583	0.179367	1	17283	3	South Atlantic	17.88	1	663	7429	H80CS00436	1	7.31933	66.6435	0	1	18.0974	5.54409
03E01218	2015	757	87.6133	81.0651	11.8343	0	1	338	3	South Atlantic	0	0	0	0	H80CS29007	0	100	18.9349	0	0	18.0974	5.54409
03E01049	2015	11221	20.8791	4.83235	0.230112	0	0	3042	3	South Atlantic		0			H80CS26633	0	3.22156	29.0598	1	0	18.0974	5.54409
033010	2015	269493	40.0727	8.5114	0.361375	0.971898	0	44552	3	South Atlantic	0	0	0	0	H80CS00774	1	52.8214	41.0711	1	1	18.0974	5.54409
036640	2015	137068	73.8809	25.1846	0.0114753	0	1	26143	2	South Atlantic	5.07	1	268	3046	H80CS00734	1	50.9391	40.091	1	1	18.0974	5.54409
030130	2015	34624	97.2847	11.7685	0.332287	0.101532	1	10834	3	South Atlantic	1.92	1	53	1684	H80CS00067	1	70.2234	63.5499	0	1	18.0974	5.54409
033770	2015	57836	92.8433	28.9705	0.573311	1.45157	0	16396	2	South Atlantic	0	0	0	0	H80CS00549	1	54.5926	52.6653	1	1	18.0974	5.54409
031690	2015	90074	78.7483	24.0228	100	0	1	10540	3	South Atlantic	6.83	1	710	12116	H80CS00017	1	74.2125	65.797	1	1	18.0974	5.54409
030150	2015	149908	95.2881	22.5526	1.19593	0.238637	1	36457	2	South Atlantic	17.99	1	747	14911	H80CS00068	1	56.4171	62.3968	1	0	18.0974	5.54409
032750	2015	87574	42.7525	16.8606	0.0768138	1.35576	0	26037	1	South Atlantic	0	0	0	0	H80CS00176	1	8.99105	41.2759	1	1	18.0974	5.54409
0114410	2015	72959	11.1377	7.74411	0.227273	0.37037	0	11880	2	New England	2.08	1	130	1899	H80CS08243	1	39.1414	45.5892	1	1	22.8128	4.10631
012160	2015	220875	94.5075	10.4457	2.06645	0	1	49360	3	New England	4.47	1	397	4162	H80CS00314	1	79.2788	60.6341	1	0	22.8128	4.10631
011280	2015	78771	96.1941	14.3424	2.00418	0	1	14370	2	New England	3.5	1	501	5113	H80CS00151	1	12.9436	47.8288	1	1	22.8128	4.10631
011450	2015	8347	96.6563	74.7105	0	100	0	1641	3	New England	0	0	0	0	H80CS00152	0	93.2358	19.2566	0	0	22.8128	4.10631
013600	2015	59655	21.0298	5.37322	0.186955	0	1	14442	3	New England	1.01	1	137	1641	H80CS07928	1	45.3677	37.1209	1	0	22.8128	4.10631
010170	2015	163639	42.8926	19.6646	1.63722	1.06149	1	27791	3	New England	0	0	0	0	H80CS00743	1	45.5291	39.3725	1	1	22.8128	4.10631
011190	2015	62321	11.1611	8.48774	0.617624	2.87409	0	16353	3	New England		0			H80CS00468	1	14.5294	21.2438	1	1	22.8128	4.10631
010830	2015	128697	66.4035	32.1535	2.26865	0.00747496	1	26756	3	New England	0	0	0	0	H80CS00465	1	47.096	48.1387	1	1	22.8128	4.10631
011210	2015	142872	55.2106	11.7279	100	0	1	11835	2	New England	8.28	1	970	10620	H80CS00006	1	77.6172	60.9632	1	1	22.8128	4.10631
01E00090	2015	115739	94.825	13.7869	0.0522398	0.00435332	1	22971	2	New England	1.61	1	254	1054	H80CS11299	1	44.234	54.0159	1	1	22.8128	4.10631
012070	2015	132936	93.9508	33.6049	0.70939	0	1	20863	2	New England	1.83	1	489	2804	H80CS00536	1	32.4881	35.2346	1	1	22.8128	4.10631
010700	2015	179055	77.7601	27.251	3.03206	0.0478028	1	29287	2	New England	1.15	1	57	147	H80CS00560	1	70.7584	53.8054	0	1	22.8128	4.10631
010180	2015	21263	49.1728	12.1042	100	0	1	2495	3	New England	0.16	1	91	95	H80CS00003	0	84.4489	65.9719	1	1	22.8128	4.10631
01E01168	2015	30037	98.4365	34.9477	0.578035	0.203093	1	6401	3	New England		0			H80CS29009	0	56.4287	46.0084	0	1	22.8128	4.10631
010860	2015	57372	43.7683	20.4434	0	0	1	14073	2	New England	3	1	347	4617	H80CS00494	1	13.8421	39.7143	0	1	22.8128	4.10631
011890	2015	58776	85.0579	43.5758	3.59689	0.0162022	1	12344	3	New England	0	0	0	0	H80CS00378	1	55.3791	37.6296	1	1	22.8128	4.10631
010120	2015	15424	59.2662	20.8882	93.8744	2.02144	1	3265	3	New England	0	0			H80CS00001	0	59.6631	69.8622	0	1	22.8128	4.10631
012120	2015	87671	32.9904	13.2757	3.45821	0.147294	1	15615	2	New England	22.24	1	1694	17598	H80CS04215	1	38.0339	59.9231	0	0	22.8128	4.10631
010840	2015	61734	73.824	5.52647	0.591918	0.466705	1	17570	2	New England	0	0	0	0	H80CS00585	1	73.1531	73.671	0	1	22.8128	4.10631
01E01166	2015	57047	94.5927	13.1703	0	0	1	11860	3	New England		0			H80CS29010	1	14.6627	41.9309	1	0	22.8128	4.10631
010330	2015	43999	5.96431	10.2703	0	0	0	8286	3	New England		0			H80CS00601	0	11.8392	35.3367	1	1	22.8128	4.10631
012010	2015	35950	98.0174	12.2227	0	0	1	8836	2	New England		0			H80CS00395	0	68.4699	63.1507	1	0	22.8128	4.10631
010800	2015	154564	70.7395	19.7249	8.74175	0	0	27260	2	New England	0.37	1	470	2326	H80CS00452	1	29.5708	53.1988	1	1	22.8128	4.10631
013260	2015	24042	14.0393	4.96423	1.10157	2.81831	0	6990	3	New England		0			H80CS00806	0	48.7554	41.6309	1	0	22.8128	4.10631
010030	2015	93875	73.6062	7.45369	1.97086	0.67671	1	20245	2	New England	0	0	0	0	H80CS00803	1	0.0691529	72.8377	1	1	22.8128	4.10631
011460	2015	179106	73.3009	5.88302	0.98928	0.522851	0	26585	2	New England		0			H80CS00397	1	54.6812	70.1411	1	1	22.8128	4.10631
011640	2015	50256	21.0215	8.06195	5.67655	0.649934	1	14463	3	New England	0	0	0	0	H80CS00453	1	31.183	48.51	1	1	22.8128	4.10631
010720	2015	294726	77.2063	32.1595	0	0	1	66960	2	New England		0			H80CS00058	1	20.0209	36.8593	1	1	22.8128	4.10631
011930	2015	100605	47.5359	18.9717	0	0.0698487	0	25770	3	New England	0	0	0	0	H80CS00511	1	48.6923	57.3225	1	1	22.8128	4.10631
010710	2015	171638	98.7355	4.02102	0.00949848	0	1	31584	3	New England	0	0	0	0	H80CS00600	1	34.7011	51.0005	1	1	22.8128	4.10631
013840	2015	60315	17.0956	8.68922	2.34717	2.09833	1	14869	1	New England		0			H80CS00237	1	17.2103	39.9287	1	1	22.8128	4.10631
01E00392	2015	78298	89.3141	18.9874	10.9777	0	1	14320	2	New England	3.9	1	365	2195	H80CS26639	1	68.3659	53.2891	1	1	22.8128	4.10631
01E00089	2015	103787	87.3113	8.26622	0.099593	0.108253	1	23094	2	New England	0.75	1	220	275	H80CS11300	1	48.9478	53.9144	1	1	22.8128	4.10631
01E00272	2015	6559	5.46584	10.988	0	0	0	2166	3	New England	0	0	0	0	H80CS26638	0	4.57064	39.3352	0	0	22.8128	4.10631
013900	2015	103385	47.318	11.6164	14.3516	0.228332	0	21022	2	New England	0	0	0	0	H80CS00257	1	52.8637	59.2237	1	0	22.8128	4.10631
011430	2015	266010	82.4567	14.6277	1.04539	0	1	39220	2	New England	0	0	0	0	H80CS00624	1	60.3009	62.5472	1	1	22.8128	4.10631
010160	2015	42974	14.9307	6.31481	0.0747314	0.0467071	1	10705	2	New England	0	0	0	0	H80CS00499	1	2.68099	9.05184	1	0	22.8128	4.10631
010600	2015	135310	29.8238	11.39	0.716026	0	1	27094	3	New England	2	1	320	2954	H80CS00303	1	30.2318	5.94597	1	1	22.8128	4.10631
011720	2015	27770	19.9183	14.5034	73.5527	0	1	3282	2	New England		0			H80CS00271	0	70.2925	59.8111	1	1	22.8128	4.10631
0516820	2015	75742	47.1689	8.06867	1.86121	0.582594	1	19396	3	East North Central	0	0		0	H80CS00865	1	68.6843	65.8125	1	1	13.1921	4.18238
052070	2015	43624	97.1698	18.2162	1.44106	0.818468	1	14295	1	East North Central		0			H80CS00398	1	17.8944	67.0864	1	0	13.1921	4.18238
052250	2015	29041	1.94637	17.4687	0.485241	0.350452	0	7419	3	East North Central	2.7	1	232	1223	H80CS00756	0	28.0226	36.2583	1	1	13.1921	4.18238
052910	2015	64707	9.9878	5.57842	3.50341	1.70468	0	17012	3	East North Central	0	0	0	0	H80CS00390	1	10.0341	64.1841	1	1	13.1921	4.18238
050390	2015	12429	47.2222	37.6591	0.885445	40.0941	0	3614	3	East North Central	0	0	0	0	H80CS00669	0	53.8462	46.0432	0	0	13.1921	4.18238
05E01147	2015	18697	69.9352	18.4506	4.62113	0.458716	1	5886	3	East North Central		0			H80CS28354	0	49.5413	61.9606	1	1	13.1921	4.18238
0530900	2015	47648	62.5685	24.6764	2.16843	0.0168095	1	11898	2	East North Central	1.7	1	1666	2073	H80CS06663	1	82.8206	63.3972	1	1	13.1921	4.18238
051880	2015	66153	87.5946	9.71953	9.63531	0.290575	1	23746	2	East North Central	0	0	0	0	H80CS00033	1	84.1026	77.8278	1	1	13.1921	4.18238
05E00210	2015	10445	89.5067	1.54283	37.4746	0	0	2463	3	East North Central	0.3	1	120	345	H80CS26571	0	84.4093	76.0455	0	1	13.1921	4.18238
056770	2015	44074	97.5591	63.8789	0.122652	0	0	13045	2	East North Central		0			H80CS00724	1	71.9969	26.4852	1	1	13.1921	4.18238
05E00484	2015	3280	77.7306	44.894	0.289017	1.34875	1	1038	3	East North Central		0			H80CS24135	0	33.0443	49.2293	0	0	13.1921	4.18238
050360	2015	173206	43.6963	24.591	0.0492463	3.5543	0	46704	2	East North Central	0	0	0	0	H80CS00689	1	42.5659	50.1777	1	1	13.1921	4.18238
0537520	2015	58573	82.9913	28.8339	3.37319	0.159061	1	18232	2	East North Central	0.09	1	54	90	H80CS08738	1	28.5103	56.9	1	1	13.1921	4.18238
050290	2015	49610	1.84834	7.61923	0	0	0	15474	3	East North Central		0			H80CS00190	1	36.7584	28.7321	1	1	13.1921	4.18238
050210	2015	106870	12.1356	13.689	2.43628	1.17794	0	24874	3	East North Central		0			H80CS00108	1	42.9645	48.2351	1	1	13.1921	4.18238
051840	2015	51065	81.9596	7.91481	28.2831	0	1	10752	3	East North Central	0	0	0	0	H80CS00031	1	30.4408	71.5681	1	1	13.1921	4.18238
052030	2015	296793	63.4189	26.1935	9.50418	0.75037	0	66234	2	East North Central	24.54	1	1226	19155	H80CS00770	1	55.0654	57.3482	1	0	13.1921	4.18238
051680	2015	36043	2.38122	8.23477	0.563723	0.187908	0	9047	3	East North Central	0	0	0	0	H80CS19533	0	9.6275	27.8988	1	1	13.1921	4.18238
057030	2015	104186	26.0882	5.72625	1.2898	0.526296	1	26981	3	East North Central	0	0	0	0	H80CS00772	1	52.8038	68.6446	1	1	13.1921	4.18238
05E00271	2015	12684	12.2243	3.75836	0.368919	0.138344	0	4337	3	East North Central		0			H80CS28352	0	43.0712	30.2744	1	0	13.1921	4.18238
05E01101	2015	12115	35.6301	19.1102	3.30162	0.979295	1	3574	2	East North Central		0			H80CS26572	0	5.00839	58.9536	0	1	13.1921	4.18238
05E01203	2015	15947	34.3493	6.57034	7.01141	0	1	6575	3	East North Central	0	0		0	H80CS29011	0	1.42966	36.4867	1	1	13.1921	4.18238
053160	2015	54758	2.89489	11.1383	1.18232	0.699301	0	13871	3	East North Central	0	0	0	0	H80CS00402	1	69.3461	29.7023	1	1	13.1921	4.18238
056900	2015	43081	15.765	10.3354	0.218739	0.100255	1	10972	3	East North Central	0	0	0	0	H80CS08752	1	44.8323	49.3347	1	1	13.1921	4.18238
05E00433	2015	12363	9.77654	18.0859	4.14062	0.351562	0	2560	3	East North Central	0	0	0	0	H80CS26573	0	59.2969	53.4766	1	1	13.1921	4.18238
05E00445	2015	78365	3.46391	3.93013	0.01213	0.319424	0	24732	3	East North Central		0			H80CS26511	1	12.0896	19.9094	1	1	13.1921	4.18238
051830	2015	64299	63.1038	15.6699	12.0125	0.741743	1	21436	3	East North Central	0	0	0	0	H80CS00030	1	79.6511	69.8451	1	1	13.1921	4.18238
051020	2015	88920	53.4333	6.97648	0.647654	0.0454494	1	17602	3	East North Central	0	0	0	0	H80CS00684	1	65.5494	68.5888	1	1	13.1921	4.18238
051980	2015	104895	2.73435	5.68568	1.63996	0.75834	0	26769	2	East North Central	0	0	0	0	H80CS00679	1	20.4528	33.169	1	1	13.1921	4.18238
0515170	2015	8969	76.9958	25.9177	4.08228	0.158228	1	3160	1	East North Central	0	0	0	0	H80CS00283	0	16.2975	60.4747	0	1	13.1921	4.18238
05E01033	2015	14584	44.3071	7.97459	69.1602	0.211715	1	2834	2	East North Central	1.7	1	525	1766	H80CS25709	0	79.0402	77.1701	0	0	13.1921	4.18238
05E00483	2015	63583	95.0904	3.82701	1.56458	2.10241	0	22498	3	East North Central	0	0			H80CS24134	1	48.1643	76.749	1	1	13.1921	4.18238
053300	2015	124261	57.0582	20.154	1.21149	0	0	25836	3	East North Central	0	0	0	0	H80CS00435	1	20.4366	60.3422	1	0	13.1921	4.18238
056230	2015	104132	52.6971	13.7899	7.49068	1.72951	1	26019	2	East North Central		0			H80CS00336	1	64.7104	64.7104	1	1	13.1921	4.18238
0530870	2015	12013	58.3333	17.6517	0.396668	0.0396668	0	2521	3	East North Central	1.39	1	102	430	H80CS06664	0	15.3511	27.0528	1	0	13.1921	4.18238
056430	2015	124353	35.4491	10.1115	3.84527	0	1	30401	3	East North Central	0	0	0	0	H80CS00586	1	3.54594	61.0177	1	0	13.1921	4.18238
050220	2015	151047	65.3429	27.0511	3.50951	19.172	0	44878	3	East North Central	0	0	0	0	H80CS00771	1	58.4674	52.2416	1	1	13.1921	4.18238
052200	2015	30882	19.075	12.9353	7.69154	0.597015	0	10050	3	East North Central	0	0	0	0	H80CS00497	1	12.9751	47.2338	1	0	13.1921	4.18238
052730	2015	30997	90.9213	29.1363	0	0	1	9181	3	West North Central	0	0			H80CS00112	0	60.1677	46.4982	1	1	6.1571	5.62883
050320	2015	26285	92.6153	88.6852	0	62.8319	0	3164	3	West North Central	0	0			H80CS00660	0	56.7004	9.35525	1	0	6.1571	5.62883
0510280	2015	31644	14.0272	15.3492	0.814375	0	1	11297	3	West North Central	0	0		0	H80CS00811	1	57.1391	58.6793	1	1	6.1571	5.62883
052700	2015	23893	11.797	7.25334	0	0	0	4784	3	West North Central	0	0	0	0	H80CS00496	0	12.6672	18.7709	1	0	6.1571	5.62883
051810	2015	12314	81.6825	18.955	100	0.210872	1	4268	3	West North Central		0			H80CS00028	0	98.1959	71.8369	0	1	6.1571	5.62883
051770	2015	21598	88.4404	28.7582	0	0	0	4743	3	West North Central	1	1	51	71	H80CS00441	0	54.9652	55.2393	1	1	6.1571	5.62883
0530890	2015	19575	89.8221	14.9856	1.70694	0.177344	1	4511	3	West North Central	0	0	0	0	H80CS06661	0	52.7156	67.413	1	1	6.1571	5.62883
056960	2015	42709	88.7046	29.923	0.0880088	0.0110011	1	9090	3	West North Central	0	0	0	0	H80CS00198	0	14.6975	50.286	1	0	6.1571	5.62883
050080	2015	98806	92.6315	37.1994	2.01003	0	1	25323	3	West North Central	0	0	0	0	H80CS06703	1	27.8521	49.5755	1	1	6.1571	5.62883
0513810	2015	55762	78.1953	20.4457	2.03985	0.698838	1	10589	2	West North Central		0			H80CS00241	1	40.9576	55.7465	1	1	6.1571	5.62883
05E00022	2015	23523	43.7762	42.3032	1.52245	1.06701	0	7685	3	West North Central	0	0	0	0	H80CS12884	0	47.6903	52.4008	1	0	6.1571	5.62883
052710	2015	45349	5.59229	16.2906	0	0	0	12142	3	West North Central	0	0	0	0	H80CS00706	1	12.4609	27.4749	1	1	6.1571	5.62883
053020	2015	132305	83.088	41.6218	7.43637	0.011212	1	35676	3	West North Central	0.9	1	243	549	H80CS00790	1	47.8389	42.6786	1	1	6.1571	5.62883
0516700	2015	31412	80.1269	12.0139	2.05088	0.168105	1	8923	3	West North Central	0	0	0	0	H80CS00859	0	87.818	74.3136	1	1	6.1571	5.62883
056750	2015	18504	69.1796	29.7006	0.0131303	1.64128	1	7616	3	West North Central		0			H80CS00516	0	42.2138	44.1702	1	1	6.1571	5.62883
05E00485	2015	62694	49.4024	16.8736	0.699636	0	1	14579	3	West North Central	0	0	0	0	H80CS24136	1	15.735	37.9656	1	1	6.1571	5.62883
042430	2015	87629	49.5105	45.5804	6.18294	0.412429	0	28611	3	East South Central	0.36	1	187	346	H80CS00188	1	32.0681	31.9562	0	1	5.0128	2.40615
040780	2015	32376	92.736	27.7703	6.62582	1.78627	0	9629	3	East South Central		0			H80CS00085	0	84.5675	33.6587	0	1	5.0128	2.40615
045770	2015	112430	54.0895	28.0229	0.602643	0.193509	1	36174	3	East South Central	0	0	0	0	H80CS00610	1	36.4074	34.5303	1	1	5.0128	2.40615
048420	2015	9119	97.9324	29.0772	0.0870575	0.377249	0	3446	3	East South Central		0			H80CS00482	0	68.8334	36.7963	1	1	5.0128	2.40615
043060	2015	28799	55.62	41.4078	1.3381	0.00916506	0	10911	3	East South Central	0	0	0	0	H80CS00432	1	34.5798	24.0583	1	1	5.0128	2.40615
042720	2015	20685	48.4496	49.4765	0.0299133	0	0	6686	1	East South Central		0			H80CS00431	0	50.344	20.9243	1	1	5.0128	2.40615
049100	2015	33716	26.6039	20.2184	0	0	0	10624	3	East South Central	0	0	0	0	H80CS00635	1	54.311	23.541	1	1	5.0128	2.40615
048800	2015	29600	91.7749	34.7678	1.49135	0.0455373	0	8784	3	East South Central	0	0	0	0	H80CS00582	0	95.0706	23.8274	1	1	5.0128	2.40615
040750	2015	133200	92.8867	32.991	5.32993	0	1	44691	3	East South Central	1.1	1	755	1086	H80CS00084	1	86.1583	39.3211	1	1	5.0128	2.40615
042440	2015	122353	60.2508	35.6848	0	0	0	43873	3	East South Central	0	0	0	0	H80CS00487	1	68.2789	32.5508	1	1	5.0128	2.40615
047980	2015	24964	96.9841	12.7694	0	0	1	7377	1	East South Central		0			H80CS00580	0	28.9142	54.3717	0	1	5.0128	2.40615
040760	2015	37272	93.6547	56.0313	0.316511	0.650607	0	11374	3	East South Central	0	0	0	0	H80CS00484	1	16.9949	33.1018	1	1	5.0128	2.40615
046080	2015	23457	97.9111	13.2401	0.141354	0	1	6367	3	East South Central	0	0	0	0	H80CS00860	0	31.9931	23.1035	0	1	5.0128	2.40615
046150	2015	45678	93.0504	21.5326	0.382768	0.758031	0	13324	3	East South Central	0	0	0	0	H80CS00480	1	39.5227	34.6292	0	1	5.0128	2.40615
042070	2015	34116	82.505	40.5319	0.146325	0.473403	0	11618	3	East South Central		0	0		H80CS00439	1	84.8167	36.1594	1	1	5.0128	2.40615
045780	2015	10102	55.3484	24.8404	4.98632	0	0	3289	3	East South Central	0	0	0	0	H80CS00609	0	39.1304	32.2894	1	1	5.0128	2.40615
043920	2015	9106	4.81713	35.6298	0.206978	0.384388	0	3382	3	East South Central	0	0	0	0	H80CS00096	0	59.107	18.1549	1	1	5.0128	2.40615
044470	2015	12013	25.6739	29.1056	0.758368	0.470711	0	3824	1	East South Central	0	0	0	0	H80CS00819	0	44.1684	33.1328	1	1	5.0128	2.40615
046860	2015	28455	19.6727	19.3082	0.15229	0	0	9193	3	East South Central	0	0		0	H80CS00633	0	21.2988	8.86544	1	1	5.0128	2.40615
040570	2015	34314	79.7134	25.1033	5.08636	0.413267	0	9437	3	East South Central	0	0	0	0	H80CS00538	0	86.3198	47.0277	1	1	5.0128	2.40615
048870	2015	12743	66.827	50.0828	0	0	0	5433	3	East South Central	0	0	0	0	H80CS00775	0	76.7716	25.4371	0	1	5.0128	2.40615
07E01041	2015	11799	10.5907	18.4535	0.677757	0.154036	0	3246	2	West North Central		0			H80CS26512	0	40.4806	49.8768	0	0	11.3747	3.69842
07E01164	2015	16141	4.00763	28.9717	0.0536265	0.0268132	0	7459	3	West North Central		0	0		H80CS28965	0	46.3601	33.1412	1	0	11.3747	3.69842
07E00251	2015	8792	6.86567	19.9421	1.1288	1.38929	0	3455	3	West North Central	0	0	0	0	H80CS26561	0	2.69175	31.1143	1	1	11.3747	3.69842
07E01084	2015	106682	13.0191	14.7879	1.40145	0	0	21335	2	West North Central	3	1	124	788	H80CS26563	1	82.053	56.0487	1	0	11.3747	3.69842
074490	2015	55163	27.7302	26.9134	0.325203	0.0224278	0	17835	3	West North Central	0	0	0	0	H80CS00673	1	41.5868	44.3061	1	1	11.3747	3.69842
0718730	2015	36482	27.8177	24.5285	0.625771	0	1	11346	2	West North Central		0			H80CS08748	1	67.6009	52.1594	1	1	11.3747	3.69842
077470	2015	29415	2.19155	10.389	0.821454	0	0	8278	1	West North Central	0	0	0	0	H80CS00301	0	28.92	58.9756	1	0	11.3747	3.69842
07E00214	2015	12370	10.7445	25.9734	0.326551	7.2846	0	3981	1	West North Central	0	0	0	0	H80CS26560	0	3.44135	33.2831	0	0	11.3747	3.69842
071190	2015	167108	83.5128	46.2413	10.12	0.283802	1	43340	2	West North Central	1	1	1147	20331	H80CS00415	1	93.6456	39.9954	1	1	11.3747	3.69842
078000	2015	30365	2.76227	32.0794	0.178689	0	0	10633	3	West North Central	0	0	0	0	H80CS06670	1	63.9989	39.9417	1	1	11.3747	3.69842
074400	2015	24233	2.53297	23.3944	0.0347786	0	0	8626	3	West North Central	0	0		0	H80CS00457	0	26.0955	37.3986	1	1	11.3747	3.69842
071700	2015	77644	55.3185	19.4982	1.9637	0.00495884	1	20166	3	West North Central	0	0	0	0	H80CS00492	1	53.2034	45.3387	1	1	11.3747	3.69842
07E01179	2015	17599	59.5369	73.7887	0.436491	0	1	4582	3	West North Central	0.5	1	33	160	H80CS28966	0	70.8643	5.58708	1	0	11.3747	3.69842
072130	2015	128562	11.5211	17.7885	10.5323	1.05607	1	35225	2	West North Central	0	0	0	0	H80CS00671	1	56.9766	32.6075	1	1	11.3747	3.69842
070370	2015	116820	96.5203	23.9216	23.733	0.00754148	1	26520	2	West North Central	0.2	1	201	408	H80CS00749	1	68.5445	46.6554	1	1	11.3747	3.69842
07E00486	2015	15383	1.677	17.3447	0	0	0	4474	3	West North Central	0	0	0	0	H80CS24137	0	32.9459	28.8109	1	1	11.3747	3.69842
070430	2015	41991	6.42069	22.5337	1.23579	0.0776781	0	14161	3	West North Central		0			H80CS00703	1	49.5375	36.4875	1	1	11.3747	3.69842
071370	2015	49456	31.8972	32.464	3.41489	4.07333	0	15491	1	West North Central	0	0	0	0	H80CS00557	1	37.751	39.6166	1	1	11.3747	3.69842
074020	2015	39616	10.9247	19.7581	0.0141483	0	0	14136	1	West North Central		0			H80CS00211	1	30.5886	44.5529	1	1	11.3747	3.69842
07E01094	2015	7412	7.41427	45.3528	0.731497	0	0	2324	3	West North Central		0	0	0	H80CS26564	0	43.7177	26.7212	0	0	11.3747	3.69842
070270	2015	194624	74.293	43.0838	5.55485	0.0865955	1	39263	3	West North Central	0.15	1	31	218	H80CS00599	1	52.2146	37.3252	1	0	11.3747	3.69842
077200	2015	131444	13.7527	22.2712	1.44367	0	0	43985	2	West North Central	0	0	0	0	H80CS00275	1	71.3948	59.6567	1	1	11.3747	3.69842
070290	2015	77804	70.3924	37.9221	0.576978	0.938605	1	24611	3	West North Central	6.47	1	421	6112	H80CS00784	1	34.1189	49.4494	1	1	11.3747	3.69842
07E00470	2015	33788	4.09125	18.0268	1.04487	0	1	9092	1	West North Central		0			H80CS24105	0	46.2385	46.8984	0	0	11.3747	3.69842
070300	2015	59545	5.91948	14.6785	0.380824	0.526434	0	17856	3	West North Central		0			H80CS00731	1	44.0972	28.6458	1	1	11.3747	3.69842
0714960	2015	48040	18.5363	20.9376	1.43239	0	0	14591	3	West North Central		0			H80CS06668	1	53.5056	49.5579	1	0	11.3747	3.69842
072100	2015	124991	90.2096	23.5571	0.920078	0	0	45757	3	West North Central	0	0	0	0	H80CS00133	1	35.5487	59.6805	1	1	11.3747	3.69842
075300	2015	48588	30.0611	27.0916	2.31455	0.293553	1	17714	3	West North Central	0	0	0	0	H80CS00573	1	41.4474	41.4531	1	1	11.3747	3.69842
071670	2015	42074	1.94149	21.6811	0	0	0	11231	3	West North Central	0	0	0	0	H80CS00132	1	71.9972	32.8644	0	0	11.3747	3.69842
0818560	2015	10250	26.559	39.8191	0.0488878	0.513322	0	4091	2	Mountain	1.68	1	144	533	H80CS08219	0	45.3923	24.3706	1	0	4.6469	4.84051
08E01199	2015	16532	9.60242	25.1543	1.52116	0.485009	0	4536	3	Mountain	0	0	0	0	H80CS29012	0	25.1543	17.6367	0	1	4.6469	4.84051
08E00468	2015	6779	61.5423	26.0997	0.879765	0.146628	0	2046	2	Mountain	0.39	1	20	109	H80CS24102	0	37.7322	27.0283	1	1	4.6469	4.84051
08E00063	2015	11618	4.89171	23.1571	0.107875	0.143833	0	2781	3	Mountain	0	0	0	0	H80CS10594	0	31.931	19.813	1	1	4.6469	4.84051
084380	2015	11137	17.4661	46.6723	2.68456	0	0	3576	3	Mountain		0			H80CS00566	0	59.0604	16.8624	1	1	4.6469	4.84051
083430	2015	66637	11.5014	39.3439	8.51575	2.94251	0	15395	3	Mountain		0			H80CS00528	1	47.6518	18.1033	1	1	4.6469	4.84051
08E00023	2015	21546	7.7619	52.235	2.49462	1.93744	1	7897	3	Mountain		0		0	H80CS12847	0	64.7208	13.6887	0	1	4.6469	4.84051
088300	2015	25510	5.6535	30.185	0.3849	0.3849	0	6755	3	Mountain		0		0	H80CS00805	0	39.0378	22.9312	1	1	4.6469	4.84051
083930	2015	19843	11.443	41.1348	6.74584	0.0494805	0	6063	3	Mountain	0	0	0	0	H80CS00515	0	36.0218	12.2052	1	1	4.6469	4.84051
08E00382	2015	389	4.66926	27.2374	0	0	0	257	3	Mountain		0			H80CS28359	0	22.5681	19.8444	0	0	4.6469	4.84051
081100	2015	4891	12.4297	12.8779	0	0.111982	0	1786	3	Mountain	0	0	0	0	H80CS00869	0	49.888	19.8208	1	0	4.6469	4.84051
082500	2015	71018	19.4791	42.7084	10.4484	0.258802	0	16615	3	Mountain	1.54	1	445	694	H80CS00418	1	61.3542	19.681	1	1	4.6469	4.84051
084990	2015	44418	11.6015	51.4507	12.0043	2.80988	0	12029	3	Mountain	0	0	0	0	H80CS00736	1	39.1221	13.4841	1	1	4.6469	4.84051
0811480	2015	8647	43.8206	16.1877	0	0	0	3132	3	Mountain	0	0	0	0	H80CS01451	0	35.2171	26.5645	1	1	4.6469	4.84051
0811490	2015	5637	3.42897	20.9438	0.969619	0.129282	0	1547	3	Mountain	0	0	0	0	H80CS01450	0	20.7498	12.2172	1	0	4.6469	4.84051
082160	2015	9435	76.4651	82.4104	0.488599	100	0	2456	3	Mountain		0			H80CS00704	0	59.4055	12.4186	1	0	4.6469	4.84051
083270	2015	56107	7.18704	30.5868	3.90177	0.321322	0	13071	3	Mountain	1.32	1	340	1123	H80CS00799	1	38.9565	23.9767	1	1	4.6469	4.84051
072110	2015	37308	69.8764	44.5991	23.7797	0.019604	0	10202	3	West North Central	0	0	91	98	H80CS00438	1	57.5279	36.1792	1	0	2.9006	5.64289
07E00059	2015	19070	41.0803	49.2549	2.36783	0	0	4899	3	West North Central	0.15	1	27	60	H80CS10590	0	36.1706	21.4329	0	0	2.9006	5.64289
078170	2015	33182	52.19	36.1237	0	0	1	10190	1	West North Central		0			H80CS00236	1	49.2542	39.2051	0	1	2.9006	5.64289
078030	2015	23463	60.7525	43.7799	3.29299	0.0140726	0	7106	3	West North Central	1	1	52	99	H80CS00862	0	41.3735	17.3938	1	1	2.9006	5.64289
076290	2015	153453	81.4032	49.5036	2.02211	0	1	35557	3	West North Central	0	0	0	0	H80CS00737	1	49.9902	29.8366	1	1	2.9006	5.64289
073080	2015	23826	50.1587	48.6719	0.10216	9.67601	0	6852	3	West North Central	0	0	0	0	H80CS00329	0	54.9767	26.6929	1	0	2.9006	5.64289
07E01086	2015	3187	66.4692	69.9058	4.71143	0.647821	0	1698	3	West North Central	0	0	0	0	H80CS26562	0	25.265	14.3698	0	0	2.9006	5.64289
09E01169	2015	949	74.2248	43.6594	0.181159	0	1	552	1	Mountain	0	0	0	0	H80CS28967	0	43.6594	41.1232	0	0	14.494	2.1447
09E01187	2015	8	75	62.5	0	0	1	8	1	Mountain		0			H80CS28968	0	37.5	12.5	0	0	14.494	2.1447
09E00231	2015	9174	73.6342	51.9964	0.233813	0.341727	1	5560	3	Mountain	0	0	0	0	H80CS26513	0	47.1223	7.46403	0	0	14.494	2.1447
09E00345	2015	22951	39.7627	58.1496	22.9143	0.0454649	1	4399	2	Mountain	0.5	1	61	448	H80CS26605	0	69.2885	27.3926	1	0	14.494	2.1447
092280	2015	84543	70.323	20.1752	4.12795	10.3998	1	26260	3	Mountain	0	0	0	0	H80CS00539	1	55.9482	56.885	1	0	14.494	2.1447
091570	2015	151532	65.1922	30.4022	5.28873	0.494293	1	47138	3	Mountain	0	0	0	0	H80CS00818	1	23.7579	38.6016	1	1	14.494	2.1447
010130	2015	8286	21.7846	29.8969	100	0	1	1261	3	New England	0.3	1	105	156	H80CS00002	0	80.8089	53.6082	1	1	28.5584	3.23161
011580	2015	59232	25.3968	18.0556	7.13607	1.02668	0	15779	3	New England	0	0	0	0	H80CS00640	1	50.9284	29.1273	1	1	28.5584	3.23161
014060	2015	16830	3.61415	10.0366	0.757021	0.21978	1	4095	3	New England	0.1	1	19	19	H80CS00295	0	32.4542	50.9402	1	0	28.5584	3.23161
0112200	2015	15801	2.77631	7.66213	0.0523013	0	0	3824	2	New England	0	0		0	H80CS06655	0	22.2019	22.4634	1	0	28.5584	3.23161
010980	2015	38009	2.87006	10.3737	0	0.0928984	0	9688	3	New England	0	0	0	0	H80CS00554	0	21.9137	21.3666	1	1	28.5584	3.23161
014040	2015	24551	15.5569	24.0907	29.812	0.408664	0	4894	3	New England	0.65	1	143	488	H80CS00239	0	60.5027	45.5864	1	1	28.5584	3.23161
010760	2015	56664	54.3152	22.5085	7.80718	1.16837	0	12924	3	New England	0.86	1	448	727	H80CS00571	1	51.2535	57.2423	0	1	28.5584	3.23161
010850	2015	48377	2.22009	5.44773	0	0	0	12005	3	New England		0			H80CS00508	1	21.2828	20	1	1	28.5584	3.23161
01E01077	2015	39846	4.0622	6.18351	1.03533	0	0	10528		New England	0	0			H80CS26640	1	9.60296	14.2572	1	1	28.5584	3.23161
01E00025	2015	10890	16.8294	16.0438	75.1595	0.136737	1	2194	2	New England	0.42	1	91	493	H80CS12867	0	79.7174	45.351	1	1	28.5584	3.23161
019980	2015	42567	13.1148	20.3025	0.587531	0.380807	0	9191	2	New England	0.96	1	273	1375	H80CS04210	0	56.0004	48.7433	1	1	28.5584	3.23161
021300	2015	36710	96.6778	35.2479	5.52332	0	1	13615	3	Middle Atlantic	0	0	0	0	H80CS00163	1	75.3434	55.2552	0	0	9.6227	3.33779
02E00027	2015	51195	68.507	32.0157	0.00725321	0.0797853	1	13787	3	Middle Atlantic	0	0			H80CS12855	1	72.1767	58.9033	0	0	9.6227	3.33779
0213350	2015	96450	79.5322	49.0376	4.22342	1.04985	0	29147	3	Middle Atlantic	0	0	0	0	H80CS04211	1	58.2187	36.8031	1	0	9.6227	3.33779
023480	2015	56491	80.7903	17.945	1.80035	0.270785	1	13664	3	Middle Atlantic	0	0	0	0	H80CS19534	1	59.0969	60.1947	1	1	9.6227	3.33779
027670	2015	26496	54.5281	23.4205	3.19664	1.5176	1	9291	3	Middle Atlantic		0			H80CS00874	0	80.5295	63.2871	1	1	9.6227	3.33779
020710	2015	27329	95.6629	49.8363	51.0536	0.102291	1	9776	3	Middle Atlantic	0	0	0	0	H80CS00009	0	74.151	41.4996	0	0	9.6227	3.33779
020930	2015	185334	72.246	25.8232	1.26109	5.95711	1	51384	3	Middle Atlantic		0			H80CS00380	1	73.3828	61.6807	1	1	9.6227	3.33779
02E00053	2015	18050	76.1559	3.3464	71.7817	1.20591	1	3317	2	Middle Atlantic	0	0	0	0	H80CS09032	0	89.6292	77.8716	1	1	9.6227	3.33779
021270	2015	226907	64.8284	17.32	10.5583	12.7165	1	57500	3	Middle Atlantic	0	0	0	0	H80CS00164	1	58.4487	58.7078	1	1	9.6227	3.33779
021280	2015	137946	88.0051	21.3848	0.0322667	0.051089	1	37190	1	Middle Atlantic		0			H80CS00172	1	87.5397	65.5203	1	1	9.6227	3.33779
020070	2015	48928	88.7676	23.2741	9.72861	0.872877	0	12602	2	Middle Atlantic	1.75	1	0	0	H80CS00531	1	22.1076	61.1014	1	1	9.6227	3.33779
02E01108	2015	61646	79.3847	40.9131	0.115843	0	0	14675	3	Middle Atlantic		0			H80CS26763	1	81.322	50.5758	1	1	9.6227	3.33779
020500	2015	147024	97.5473	22.6382	0.074165	0	1	39102	3	Middle Atlantic	0	0	0	0	H80CS00062	1	18.196	59.9816	1	1	9.6227	3.33779
02E00696	2015	0		0	0	0	1	0	1	Middle Atlantic	0	0	0	0	H80CS29013	0			0	0	9.6227	3.33779
02E00026	2015	109865	13.0779	7.81014	0.0119057	0	1	25198	3	Middle Atlantic	0	0		0	H80CS12868	1	33.6931	72.3073	0	1	9.6227	3.33779
0216220	2015	94200	49.7242	17.6053	1.09337	1.25015	1	24237	3	Middle Atlantic		0			H80CS06656	1	40.1246	72.0592	1	1	9.6227	3.33779
027710	2015	18325	83.0097	27.3902	100	0.147656	1	2709	2	Middle Atlantic	1	1	318	2519	H80CS00858	0	83.9793	54.8173	1	1	9.6227	3.33779
027000	2015	87637	92.5398	20.1797	0.0157592	0.232448	1	25382	3	Middle Atlantic		0			H80CS00253	1	78.0671	65.775	0	1	9.6227	3.33779
02E01165	2015	3	66.6667	33.3333	0	0	1	3	3	Middle Atlantic	0	0		0	H80CS29015	0	0	0	0	0	9.6227	3.33779
021230	2015	66787	83.4971	6.61092	4.39098	3.01208	1	20451	1	Middle Atlantic		0			H80CS00645	1	71.9036	78.9399	0	0	9.6227	3.33779
024490	2015	261468	90.1056	38.161	0.22199	0	1	70724	3	Middle Atlantic	3	1	164	1679	H80CS00521	1	83.4271	46.7055	1	1	9.6227	3.33779
0217710	2015	57532	92.3157	16.7781	3.72036	0.316109	1	16450	3	Middle Atlantic		0			H80CS07588	1	63.1003	67.6353	1	1	9.6227	3.33779
02E01213	2015	6591	90.4721	62.178	15.4567	0	1	1708	3	Middle Atlantic	0	0		0	H80CS29014	0	87.822	33.8993	0	0	9.6227	3.33779
063010	2015	143049	80.9748	15.7739	3.27248	2.68021	1	26677	3	Mountain	0	0	651	651	H80CS00316	1	39.2098	50.879	1	1	16.8337	5.80305
060370	2015	197232	62.4782	36.8988	0.505396	38.4247	0	40958	3	Mountain	1	1	154	1348	H80CS00603	1	76.1561	44.99	1	1	16.8337	5.80305
067230	2015	86960	61.2931	9.21826	1.57298	0.0771651	0	16847	3	Mountain	2.8	1	174	1653	H80CS00744	1	29.0972	35.5019	0	1	16.8337	5.80305
060460	2015	10045	68.7075	14.2664	0	0	0	2222	3	Mountain	0.3	1	47	197	H80CS00403	0	36.0486	26.8677	1	1	16.8337	5.80305
06E00402	2015	2254	69.8864	50	89.8477	1.26904	1	394	3	Mountain	0	0	0	0	H80CS28969	0	75.6345	46.4467	0	0	16.8337	5.80305
0627300	2015	60040	80.6069	76.3301	13.7452	1.27194	1	21935	2	Mountain	2.27	1	207	1463	H80CS08229	1	73.23	14.1965	1	1	16.8337	5.80305
067560	2015	12224	50.9791	9.72502	0.134138	0	0	2982	3	Mountain	0.3	1	22	152	H80CS00861	0	37.6258	32.3608	1	1	16.8337	5.80305
061290	2015	60983	73.6977	19.4128	3.04082	1.21192	0	18153	3	Mountain	0	0	0	0	H80CS00404	1	46.7857	49.4133	1	1	16.8337	5.80305
061440	2015	19036	69.596	66.6156	100	0	0	3918	3	Mountain	0	0	0	0	H80CS00036	0	95.3803	27.8458	1	1	16.8337	5.80305
060240	2015	152982	79.2855	23.0788	1.80278	1.33903	1	49812	2	Mountain	0	0	0	0	H80CS00202	1	33.6204	49.8535	1	1	16.8337	5.80305
063920	2015	83974	84.9928	41.7902	6.05515	2.23777	1	14434	2	Mountain	2.07	1	165	319	H80CS00606	1	52.6881	39.4277	1	1	16.8337	5.80305
060400	2015	14887	66.4723	18.0236	0.310752	0.466128	0	3218	3	Mountain	0	0	0	0	H80CS00208	0	48.9745	31.417	1	1	16.8337	5.80305
060330	2015	94010	84.7979	13.063	1.35492	1.13254	0	19337	3	Mountain	0	0	0	0	H80CS00605	1	81.6931	39.7373	1	0	16.8337	5.80305
060300	2015	10274	82.0397	14.4934	0	1.67401	0	2270	3	Mountain	0	0	0	0	H80CS00296	0	26.0352	29.0749	0	1	16.8337	5.80305
06E01075	2015	18532	93.8062	14.4928	0.0345066	0	0	2898	2	Mountain	3	1	145	932	H80CS26584	0	4.89993	43.0987	1	1	16.8337	5.80305
060310	2015	31596	83.9079	26.6005	0	0	0	7763	3	Mountain		0			H80CS00607	0	34.2007	30.9416	1	1	16.8337	5.80305
063450	2015	339566	60.0487	14.5138	7.22797	0.341292	0	67391	2	Mountain	5.96	1	477	7987	H80CS00205	1	36.4707	43.5399	1	1	16.8337	5.80305
0219440	2015	41994	3.93729	5.61965	0.297151	1.24978	0	11442	3	Middle Atlantic	0	0	0	0	H80CS08746	1	10.8984	39.9755	1	1	10.9417	3.94023
020560	2015	288260	64.3289	17.9783	1.39831	0.123107	0	86104	3	Middle Atlantic	0	0	0	0	H80CS00167	1	16.3721	52.8872	1	1	10.9417	3.94023
021960	2015	89560	99.5315	7.26567	0.0785727	0	1	21636	3	Middle Atlantic		0			H80CS00589	1	67.6465	77.2879	1	1	10.9417	3.94023
022120	2015	63318	97.2414	16.3358	0.794057	0	1	15616	3	Middle Atlantic	0	0	0	0	H80CS00510	1	61.5715	58.6386	1	1	10.9417	3.94023
020180	2015	53642	22.6438	13.7068	0.3233	6.69454	0	17940	3	Middle Atlantic	0	0	0	0	H80CS00170	1	7.78149	39.8829	1	1	10.9417	3.94023
021830	2015	58571	67.8569	9.44578	0.190146	0	1	17881	3	Middle Atlantic	0	0	0	0	H80CS00475	1	1.42609	69.8003	1	1	10.9417	3.94023
024690	2015	46414	85.0901	10.0672	1.28504	0.0332912	1	15019	3	Middle Atlantic	0	0	0	0	H80CS00157	1	34.969	63.7792	1	0	10.9417	3.94023
027260	2015	270287	14.3389	14.2762	4.63976	0.704266	1	52395	3	Middle Atlantic	0	0	0	0	H80CS00281	1	25.3307	65.8345	1	1	10.9417	3.94023
025500	2015	62100	94.5288	21.7107	74.8472	0	1	16356	2	Middle Atlantic	0.5	1	87	436	H80CS00268	1	66.2387	70.4573	0	1	10.9417	3.94023
02E01036	2015	76358	88.4817	9.81673	28.2284	0.884769	1	4747	3	Middle Atlantic	8.89	1	1257	17585	H80CS26191	0	44.6177	84.1584	1	0	10.9417	3.94023
026250	2015	59837	45.5563	17.0284	8.0983	1.29301	0	13225	2	Middle Atlantic	0	0	0	0	H80CS00782	1	20.0681	45.966	1	1	10.9417	3.94023
020160	2015	168504	72.2843	14.8896	0.688721	0	1	34702	2	Middle Atlantic	4.6	1	1037	16116	H80CS00434	1	86.6002	47.3085	0	0	10.9417	3.94023
024270	2015	402413	94.5521	6.35661	0	0	1	107636	2	Middle Atlantic	0	0			H80CS00626	1	66.003	60.293	1	1	10.9417	3.94023
021240	2015	41166	5.85159	7.34594	0	0	0	13436	3	Middle Atlantic	0	0	0	0	H80CS00065	1	34.802	37.0869	1	1	10.9417	3.94023
023600	2015	446331	99.6095	19.7615	0.33381	0	0	74893	3	Middle Atlantic	0	0	0	0	H80CS00368	1	61.1833	67.1478	1	1	10.9417	3.94023
021520	2015	243449	86.8811	43.2788	0	0	0	47596	3	Middle Atlantic	0	0	0	0	H80CS00160	1	68.7033	38.8058	1	1	10.9417	3.94023
021630	2015	266916	93.7566	21.5368	0	0	1	57664		Middle Atlantic	0	0		0	H80CS00597	1	67.8968	58.4281	1	1	10.9417	3.94023
028210	2015	117073	66.7008	32.0155	0	36.6824	0	24813	2	Middle Atlantic	0.75	1	852	963	H80CS00849	1	40.2249	41.5186	1	1	10.9417	3.94023
028480	2015	56304	80.8798	11.784	50.2933	0	1	5796		Middle Atlantic	0	0	0	0	H80CS01765	0	70.1173	73.9475	1	0	10.9417	3.94023
020390	2015	48980	98.0546	14.7383	1.33206	2.14082	1	10510	3	Middle Atlantic	0	0	0	0	H80CS00060	1	75.2617	67.726	1	1	10.9417	3.94023
020620	2015	194355	71.1359	13.7219	2.70766	0	0	23969	2	Middle Atlantic	22.71	1	444	73365	H80CS00469	1	60.4865	57.9332	1	1	10.9417	3.94023
024260	2015	634437	98.6162	7.12971	0.231468	0	1	120103	2	Middle Atlantic	0.31	1		0	H80CS00625	1	6.64097	51.5757	1	1	10.9417	3.94023
02E01074	2015	70545	84.477	3.13241	0.869315	0	1	13919	3	Middle Atlantic	0	0	0	0	H80CS26630	1	1.753	79.6178	1	1	10.9417	3.94023
020490	2015	197109	85.4674	15.2978	4.86856	1.02745	1	46523	3	Middle Atlantic	0	0	0	0	H80CS00061	1	81.5704	57.9068	1	1	10.9417	3.94023
020800	2015	49316	97.582	14.0853	29.5017	0	0	11118	3	Middle Atlantic	0.05	1	20	20	H80CS00011	1	81.7773	66.7836	1	1	10.9417	3.94023
02E00487	2015	117333	3.532	6.64225	0	0	1	20475	3	Middle Atlantic	0	0		0	H80CS24138	1	76.7766	71.707	1	1	10.9417	3.94023
02E00093	2015	16713	93.0666	14.346	65.7903	0.292113	1	3081	2	Middle Atlantic	0	0		0	H80CS17251	0	43.4599	72.444	1	1	10.9417	3.94023
0218870	2015	838047	82.3305	19.6592	7.81698	0.037974	1	123769	2	Middle Atlantic	1.76	1	552	995	H80CS07914	1	66.9691	54.9314	1	1	10.9417	3.94023
022070	2015	118212	87.6756	9.27784	1.92665	1.08291	1	30104	3	Middle Atlantic	0	0	0	0	H80CS21582	1	58.4275	69.9841	1	1	10.9417	3.94023
02E00100	2015	15068	72.2922	9.10881	61.743	1.03397	1	2031	2	Middle Atlantic		0	0	0	H80CS22680	0	9.99508	62.9739	1	1	10.9417	3.94023
020110	2015	70701	68.7809	18.5343	0	0	1	18981	2	Middle Atlantic	11.98	1	477	16382	H80CS00433	1	37.8062	59.1539	1	1	10.9417	3.94023
021790	2015	331344	2.85153	6.89967	0.959619	0.0771954	0	75134	2	Middle Atlantic		0			H80CS00159	1	9.24348	21.9355	1	1	10.9417	3.94023
021210	2015	231225	12.9464	4.26626	0	0	1	52880	3	Middle Atlantic		0			H80CS00064	1	71.2424	70.938	1	1	10.9417	3.94023
020020	2015	35682	92.4438	26.0542	100	0	1	7826	2	Middle Atlantic	2.2	1	666	1871	H80CS00007	0	88.9982	63.0846	1	1	10.9417	3.94023
024580	2015	30803	82.2953	35.8836	100	0	1	10378	3	Middle Atlantic		0			H80CS00306	1	97.6585	45.529	1	1	10.9417	3.94023
02E01163	2015			0	0	0	1	0	3	Middle Atlantic	0	0	0	0	H80CS29017	0			0	1	10.9417	3.94023
02E00510	2015	74060	4.21994	2.62922	0	0	1	23391	3	Middle Atlantic		0			H80CS24164	1	77.8205	76.8971	1	0	10.9417	3.94023
022110	2015	218811	96.9766	9.11995	0	0	0	44145	3	Middle Atlantic	0	0	0	0	H80CS00430	1	71.8224	67.0925	1	1	10.9417	3.94023
021770	2015	5231	97.1523	28.5181	88.3562	0	1	1606	3	Middle Atlantic	0.5	1	80	98	H80CS00013	0	1.99253	66.8742	0	1	10.9417	3.94023
02E00091	2015	36910	93.5079	27.7229	0	0	0	8502	3	Middle Atlantic	0	0	0	0	H80CS16639	0	57.657	58.3039	1	1	10.9417	3.94023
021080	2015	47651	99.1776	24.0415	0.203266	0	1	14267	3	Middle Atlantic	0	0	0	0	H80CS00327	1	89.7666	54.6085	1	0	10.9417	3.94023
021510	2015	664295	73.7745	31.4835	8.89743	5.83399	0	152280	2	Middle Atlantic	2.97	1	716	8172	H80CS00313	1	73.9999	47.0961	1	1	10.9417	3.94023
02E00028	2015	13875	85.622	5.51309	1.99212	0.648599	1	4317	3	Middle Atlantic	0	0	0	0	H80CS12866	0	22.5851	64.2576	1	0	10.9417	3.94023
020870	2015	117920	1.34821	3.43658	0.0529792	0	0	28313	3	Middle Atlantic	0	0	0	0	H80CS00166	1	9.73404	37.3927	1	1	10.9417	3.94023
[truncated: 3,240 more rows]
